# Supplementary material for: Spatial and temporal dynamics of bacterioplankton community composition in a subtropical dammed karst river of southwestern China
Source: Microbiologyopen. 2019 May 6;8(9):e00849. doi: 10.1002/mbo3.849 (PMC6741127; doi:10.1002/mbo3.849)
Supplement: Supplementary file 1 [file MBO3-8-e00849-s001.xlsx]

## Sheet: Phylum
name	MA0	MA5	MA10	MB0	MB5	MB10	MC0	MC5	JA0	JA5	JA10	JB0	JB5	JC0	JC5	JC10	SA0	SA5	SA10	SB0	SB5	SB10	SC0
#OTU ID	4	6	8	10	12	14	16	18	20	22	24	26	28	30	32	34	36	38	40	42	44	46	48
D_0__Bacteria;D_1__Proteobacteria	0.471789	0.54982	0.586735	0.57503	0.602041	0.602341	0.663866	0.754202	0.695978	0.773109	0.872449	0.744598	0.744598	0.753301	0.55012	0.540216	0.689076	0.504202	0.531513	0.544118	0.510504	0.389856	0.62455
D_0__Bacteria;D_1__Actinobacteria	0.107143	0.134454	0.298619	0.302521	0.194478	0.227191	0.211885	0.14916	0.222689	0.107443	0.037515	0.0918367	0.0789316	0.0957383	0.277911	0.227191	0.145258	0.185774	0.255402	0.263205	0.292317	0.365546	0.194778
D_0__Bacteria;D_1__Bacteroidetes	0.388956	0.260504	0.0843337	0.0990396	0.158463	0.142857	0.0816327	0.069928	0.054922	0.0732293	0.0666267	0.0939376	0.111345	0.102341	0.0783313	0.142257	0.120048	0.146759	0.0654262	0.0477191	0.0516206	0.154562	0.103541
D_0__Bacteria;D_1__Cyanobacteria	0.0159064	0.0273109	0	0.00030012	0.0153061	0	0.00330132	0.00180072	0.00060024	0.00420168	0.00330132	0.0030012	0.00480192	0.00240096	0.0495198	0.0495198	0.0207083	0.144358	0.118247	0.104742	0.102041	0.0045018	0.00390156
D_0__Bacteria;D_1__Verrucomicrobia	0.00690276	0.00870348	0.0129052	0.0111044	0.0120048	0.0132053	0.0222089	0.0147059	0.0153061	0.0198079	0.0060024	0.0135054	0.0168067	0.0135054	0.00990396	0.00840336	0.0045018	0.00270108	0.00240096	0.00540216	0.00180072	0.0219088	0.0177071
D_0__Bacteria;D_1__Planctomycetes	0.0060024	0.0117047	0.0111044	0.007503	0.00990396	0.00840336	0.0045018	0.00180072	0.00270108	0.00240096	0.00120048	0.00360144	0.00210084	0.00180072	0.00960384	0.0120048	0.00540216	0.00780312	0.0114046	0.00930372	0.0132053	0.00090036	0.00270108
D_0__Bacteria;D_1__Firmicutes	0	0	0	0	0	0.00060024	0.00030012	0.00060024	0.00060024	0.00090036	0.00270108	0.00120048	0.00210084	0.00270108	0	0.00060024	0.00120048	0.00240096	0.00810324	0.0159064	0.015006	0.0330132	0.0432173
D_0__Bacteria;D_1__Acidobacteria	0.00030012	0.00030012	0.00030012	0	0	0	0.0015006	0.00030012	0.0015006	0.00210084	0.00240096	0.015006	0.0159064	0.00960384	0.0114046	0.00720288	0.00540216	0.00120048	0.00090036	0.0015006	0.00270108	0.00030012	0.00030012
D_0__Bacteria;D_1__Chloroflexi	0.00060024	0.00180072	0.00360144	0.00120048	0.0015006	0.00240096	0.00480192	0.00240096	0.00240096	0.00360144	0.00030012	0.0060024	0.00480192	0.00240096	0.00390156	0.00360144	0.00360144	0.00030012	0.00090036	0.00090036	0.00120048	0.00810324	0.00120048
D_0__Bacteria;D_1__Armatimonadetes	0.00090036	0.00210084	0	0.00060024	0.0015006	0	0.0015006	0.0015006	0.00060024	0.00090036	0.0015006	0.00690276	0.00390156	0.00180072	0.00210084	0.0030012	0.00090036	0.00030012	0.00090036	0.00030012	0.00060024	0.0135054	0.00030012
Unassigned;Other	0.0015006	0.00210084	0.00090036	0.00030012	0.00180072	0.00210084	0.00060024	0.00090036	0.00030012	0.00210084	0	0.00120048	0.00060024	0.00030012	0.00120048	0.00090036	0.00090036	0.0015006	0.00240096	0.00240096	0.00270108	0.0060024	0.00360144
D_0__Bacteria;D_1__Gemmatimonadetes	0	0.00060024	0.00030012	0.00030012	0.00060024	0.00030012	0.00090036	0.00120048	0.00030012	0.00390156	0.00270108	0.00480192	0.0015006	0.00270108	0.0030012	0.00090036	0.00060024	0.00090036	0.00030012	0	0	0	0.00030012
D_0__Bacteria;D_1__Chlorobi	0	0	0.00120048	0.00210084	0.00240096	0.00060024	0.00180072	0.00090036	0.00060024	0.00180072	0.00060024	0.00240096	0.00120048	0.00120048	0.0015006	0.00120048	0.00030012	0.00090036	0.00060024	0.00090036	0.00090036	0.00030012	0.00030012
D_0__Bacteria;D_1__Nitrospirae	0	0	0	0	0	0	0.00030012	0.00030012	0.00030012	0.00180072	0.0015006	0.00690276	0.007503	0.00630252	0	0	0	0	0	0	0	0	0
D_0__Bacteria;D_1__Deinococcus-Thermus	0	0	0	0	0	0	0	0	0.00060024	0	0.00060024	0	0	0	0.00090036	0.00120048	0	0.00030012	0.00030012	0.00240096	0.00420168	0.00030012	0.0015006
D_0__Bacteria;D_1__Chlamydiae	0	0	0	0	0	0	0.00030012	0	0	0.00030012	0	0.00030012	0	0	0	0	0	0.00060024	0.00030012	0.00060024	0.00030012	0	0
D_0__Bacteria;Other	0	0.00030012	0	0	0	0	0	0	0.00030012	0.00030012	0	0.00030012	0.00030012	0.00060024	0	0.00030012	0.00030012	0	0.00030012	0	0	0	0
D_0__Bacteria;D_1__Elusimicrobia	0	0	0	0	0	0	0	0	0	0.00060024	0.00030012	0	0.00060024	0.00120048	0	0	0	0	0	0	0	0	0
D_0__Bacteria;D_1__Lentisphaerae	0	0	0	0	0	0	0	0	0.00030012	0	0	0.00060024	0.00030012	0.00030012	0	0.00030012	0.00030012	0	0	0	0	0.00030012	0
D_0__Bacteria;D_1__TM6	0	0	0	0	0	0	0.00030012	0	0	0	0.00030012	0.00030012	0	0	0.00030012	0.00030012	0	0	0	0.00030012	0.00030012	0.00030012	0.00030012
D_0__Bacteria;D_1__Saccharibacteria	0	0	0	0	0	0	0	0	0	0	0	0	0	0	0	0	0	0	0	0	0	0	0.00060024
D_0__Archaea;D_1__Thaumarchaeota	0	0.00030012	0	0	0	0	0	0	0	0.00030012	0	0	0.00030012	0	0	0	0	0	0	0	0	0	0
D_0__Bacteria;D_1__Hydrogenedentes	0	0	0	0	0	0	0	0	0	0	0	0	0	0	0.00030012	0	0.00090036	0	0.00060024	0.00030012	0	0	0
D_0__Bacteria;D_1__Gracilibacteria	0	0	0	0	0	0	0	0.00030012	0	0	0	0	0	0.00030012	0	0.00090036	0.00060024	0	0	0	0	0	0.00030012
D_0__Bacteria;D_1__Aminicenantes	0	0	0	0	0	0	0	0	0	0.00060024	0	0.00060024	0.00060024	0.00060024	0	0	0	0	0	0	0	0	0
D_0__Bacteria;D_1__Parcubacteria	0	0	0	0	0	0	0.00030012	0	0	0.00030012	0	0.00030012	0.00030012	0	0	0	0	0	0	0	0.00030012	0	0.00030012
D_0__Bacteria;D_1__Omnitrophica	0	0	0	0	0	0	0	0	0	0.00030012	0	0.00060024	0.00060024	0	0	0	0	0	0	0	0	0.00030012	0
D_0__Bacteria;D_1__Latescibacteria	0	0	0	0	0	0	0	0	0	0	0	0.00090036	0.00030012	0	0	0	0	0	0	0	0.00030012	0	0
D_0__Archaea;D_1__Miscellaneous Crenarchaeotic Group	0	0	0	0	0	0	0	0	0	0	0	0.00120048	0	0	0	0	0	0	0	0	0	0	0
D_0__Bacteria;D_1__Fusobacteria	0	0	0	0	0	0	0	0	0	0	0	0	0.00030012	0.00060024	0	0	0	0	0	0	0	0	0
D_0__Bacteria;D_1__Candidate division OP3	0	0	0	0	0	0	0	0	0	0	0	0	0.00030012	0.00030012	0	0	0	0	0	0	0	0	0
D_0__Archaea;D_1__Woesearchaeota (DHVEG-6)	0	0	0	0	0	0	0	0	0	0	0	0	0	0	0	0	0	0	0	0	0	0	0.00030012
D_0__Bacteria;D_1__Candidate division SR1	0	0	0	0	0	0	0	0	0	0	0	0	0	0	0	0	0	0	0	0	0	0.00030012	0
D_0__Bacteria;D_1__Fibrobacteres	0	0	0	0	0	0	0	0	0	0	0	0	0	0	0	0	0	0	0	0	0	0	0.00030012
D_0__Bacteria;D_1__Microgenomates	0	0	0	0	0	0	0	0	0	0	0	0	0	0	0	0	0	0	0	0	0	0	0

## Sheet: Class
name	MA0	MA5	MA10	MB0	MB5	MB10	MC0	MC5	JA0	JA5	JA10	JB0	JB5	JC0	JC5	JC10	SA0	SA5	SA10	SB0	SB5	SB10	SC0
#OTU ID	4	6	8	10	12	14	16	18	20	22	24	26	28	30	32	34	36	38	40	42	44	46	48
D_0__Bacteria;D_1__Proteobacteria;D_2__Betaproteobacteria	0.421068	0.417167	0.433073	0.5012	0.533313	0.503301	0.454682	0.641357	0.540216	0.418968	0.745798	0.491297	0.47539	0.506002	0.358043	0.293517	0.391056	0.183974	0.107743	0.145558	0.164166	0.2494	0.259904
D_0__Bacteria;D_1__Actinobacteria;D_2__Actinobacteria	0.0927371	0.0978391	0.229892	0.260204	0.162065	0.195378	0.189976	0.132353	0.192377	0.0939376	0.0330132	0.077431	0.0651261	0.0837335	0.178571	0.173469	0.104742	0.146459	0.213986	0.231393	0.222989	0.314826	0.180672
D_0__Bacteria;D_1__Proteobacteria;D_2__Alphaproteobacteria	0.0291116	0.0384154	0.0315126	0.0219088	0.0261104	0.0246098	0.126951	0.0708283	0.113145	0.0684274	0.0663265	0.0741297	0.0597239	0.0672269	0.138956	0.17377	0.166867	0.241597	0.357143	0.344838	0.221188	0.0342137	0.107143
D_0__Bacteria;D_1__Proteobacteria;D_2__Gammaproteobacteria	0.0198079	0.0912365	0.116747	0.0453181	0.0357143	0.0654262	0.0783313	0.0378151	0.0405162	0.27491	0.0573229	0.168367	0.195078	0.163565	0.0441176	0.0639256	0.122149	0.077431	0.0654262	0.0513205	0.121248	0.104742	0.254202
D_0__Bacteria;D_1__Bacteroidetes;D_2__Flavobacteriia	0.326831	0.182773	0.0237095	0.0366146	0.0876351	0.0534214	0.0159064	0.0111044	0.012605	0.00690276	0.0207083	0.0243097	0.022509	0.0390156	0.0435174	0.0867347	0.0732293	0.127851	0.0381152	0.0240096	0.0165066	0.0237095	0.0420168
D_0__Bacteria;D_1__Bacteroidetes;D_2__Sphingobacteriia	0.0477191	0.0486194	0.0417167	0.0435174	0.0453181	0.054922	0.0447179	0.0372149	0.0297119	0.039916	0.0294118	0.0438175	0.0570228	0.0414166	0.027611	0.047419	0.0444178	0.0162065	0.0255102	0.0213085	0.0306122	0.109244	0.0543217
D_0__Bacteria;D_1__Actinobacteria;D_2__Acidimicrobiia	0.0135054	0.0354142	0.0660264	0.0390156	0.0303121	0.0297119	0.0183073	0.0156062	0.0273109	0.0117047	0.00360144	0.012605	0.0129052	0.0102041	0.0981393	0.0513205	0.0369148	0.0384154	0.0402161	0.0306122	0.0678271	0.0495198	0.0141056
D_0__Bacteria;D_1__Cyanobacteria;D_2__Cyanobacteria	0	0	0	0	0	0	0.00270108	0.00180072	0.00060024	0.00120048	0.0015006	0.00090036	0.00180072	0.00090036	0.047419	0.0459184	0.0183073	0.108944	0.0801321	0.0684274	0.0579232	0.0030012	0.00180072
D_0__Bacteria;D_1__Bacteroidetes;D_2__Cytophagia	0.0120048	0.0270108	0.0168067	0.0171068	0.0231092	0.0291116	0.0210084	0.0204082	0.0117047	0.0246098	0.0135054	0.0138055	0.0168067	0.0120048	0.00420168	0.00720288	0.00180072	0.00210084	0.00090036	0.00120048	0.00420168	0.0198079	0.00660264
D_0__Bacteria;D_1__Cyanobacteria;D_2__Chloroplast	0.0159064	0.0273109	0	0.00030012	0.0153061	0	0.00060024	0	0	0.00240096	0.0015006	0.00180072	0.00240096	0.0015006	0.00210084	0.00360144	0.00240096	0.035114	0.0378151	0.0363145	0.0438175	0.00120048	0.00210084
D_0__Bacteria;D_1__Firmicutes;D_2__Bacilli	0	0	0	0	0	0.00030012	0.00030012	0.00060024	0.00060024	0.00060024	0.00240096	0.00090036	0.00090036	0.00180072	0	0.00060024	0.00120048	0.00240096	0.00810324	0.0159064	0.015006	0.0330132	0.0423169
D_0__Bacteria;D_1__Planctomycetes;D_2__Planctomycetacia	0.00540216	0.0111044	0.00990396	0.00720288	0.0090036	0.007503	0.0045018	0.00180072	0.00270108	0.0015006	0.00090036	0.00270108	0.00180072	0.00120048	0.00780312	0.0102041	0.0045018	0.00420168	0.00690276	0.00480192	0.00780312	0.00090036	0.00270108
D_0__Bacteria;D_1__Verrucomicrobia;D_2__Opitutae	0.0045018	0.00510204	0.00990396	0.00960384	0.00540216	0.00870348	0.00660264	0.00360144	0.00420168	0.00960384	0.00240096	0.0015006	0.00540216	0.0045018	0.0045018	0.00510204	0.00120048	0.00090036	0.00090036	0.00120048	0.00060024	0.00810324	0.00420168
D_0__Bacteria;D_1__Acidobacteria;D_2__Acidobacteria	0.00030012	0.00030012	0.00030012	0	0	0	0.0015006	0.00030012	0.0015006	0.00120048	0.00210084	0.0144058	0.012605	0.00870348	0.0111044	0.00720288	0.00540216	0.00120048	0.00090036	0.0015006	0.00270108	0.00030012	0.00030012
D_0__Bacteria;D_1__Verrucomicrobia;D_2__OPB35 soil group	0.00060024	0.00120048	0.00120048	0	0.00390156	0.00090036	0.00210084	0.00420168	0.0030012	0.00720288	0.00180072	0.00570228	0.00510204	0.00390156	0.00270108	0.00090036	0.00180072	0.0015006	0.0015006	0.00390156	0.00120048	0	0.00120048
D_0__Bacteria;D_1__Proteobacteria;D_2__Deltaproteobacteria	0.00060024	0.00090036	0.00030012	0	0.00120048	0.00060024	0.00120048	0.00090036	0.00030012	0.00390156	0.00210084	0.00810324	0.0111044	0.0144058	0.00090036	0.00060024	0.00330132	0	0.00030012	0.00090036	0.00120048	0.00030012	0.00210084
D_0__Bacteria;D_1__Verrucomicrobia;D_2__Spartobacteria	0.00090036	0.00060024	0.0015006	0.00120048	0.00090036	0.0030012	0.0120048	0.00630252	0.00720288	0.00180072	0.00120048	0.00330132	0.00390156	0.00390156	0.00240096	0.00180072	0.00090036	0.00030012	0	0.00030012	0	0.00270108	0.00060024
D_0__Bacteria;D_1__Proteobacteria;Other	0.00060024	0.00180072	0.00210084	0.00180072	0.00180072	0.00060024	0.00090036	0.00330132	0.00120048	0.00510204	0.00030012	0.0015006	0.00090036	0.00120048	0.00480192	0.00510204	0.00330132	0	0.00030012	0.00090036	0.00090036	0.00090036	0.00060024
D_0__Bacteria;D_1__Armatimonadetes;D_2__Armatimonadia	0.00090036	0.00210084	0	0.00060024	0.0015006	0	0.00120048	0.0015006	0.00060024	0.00060024	0.0015006	0.00660264	0.00330132	0.0015006	0.00180072	0.0030012	0.00090036	0.00030012	0.00090036	0.00030012	0.00060024	0.0135054	0.00030012
D_0__Bacteria;D_1__Verrucomicrobia;D_2__Verrucomicrobiae	0.00090036	0.00180072	0.00030012	0.00030012	0.00180072	0.00060024	0.00120048	0.00060024	0.00090036	0.00060024	0.00060024	0.0030012	0.00240096	0.00120048	0.00030012	0.00060024	0.00060024	0	0	0	0	0.0108043	0.0117047
Unassigned;Other;Other	0.0015006	0.00210084	0.00090036	0.00030012	0.00180072	0.00210084	0.00060024	0.00090036	0.00030012	0.00210084	0	0.00120048	0.00060024	0.00030012	0.00120048	0.00090036	0.00090036	0.0015006	0.00240096	0.00240096	0.00270108	0.0060024	0.00360144
D_0__Bacteria;D_1__Gemmatimonadetes;D_2__Gemmatimonadetes	0	0.00060024	0.00030012	0.00030012	0.00060024	0.00030012	0.00090036	0.00120048	0.00030012	0.00390156	0.00270108	0.00480192	0.0015006	0.00270108	0.0030012	0.00090036	0.00060024	0.00090036	0.00030012	0	0	0	0.00030012
D_0__Bacteria;D_1__Proteobacteria;D_2__Epsilonproteobacteria	0.00060024	0	0.00270108	0.00360144	0.00390156	0.00780312	0.00060024	0	0.00030012	0.00180072	0.00060024	0.00090036	0.00240096	0.00090036	0	0	0	0.00030012	0	0.00060024	0.00060024	0.00030012	0.00060024
D_0__Bacteria;D_1__Chloroflexi;D_2__SL56 marine group	0.00060024	0.00090036	0.00360144	0.00120048	0.00120048	0.00210084	0.00270108	0.00060024	0.0015006	0.00210084	0	0.00060024	0.00060024	0	0.0015006	0.00090036	0.00060024	0.00030012	0.00090036	0.00060024	0.00060024	0.00270108	0
D_0__Bacteria;D_1__Chloroflexi;D_2__Chloroflexia	0	0.00090036	0	0	0.00030012	0.00030012	0.00180072	0.00180072	0.00090036	0.00090036	0.00030012	0.00090036	0.00030012	0.00090036	0.00240096	0.00270108	0.00240096	0	0	0.00030012	0.00060024	0.00510204	0.00120048
D_0__Bacteria;D_1__Nitrospirae;D_2__Nitrospira	0	0	0	0	0	0	0.00030012	0.00030012	0.00030012	0.00180072	0.0015006	0.00690276	0.007503	0.00630252	0	0	0	0	0	0	0	0	0
D_0__Bacteria;D_1__Bacteroidetes;D_2__Bacteroidia	0.00030012	0	0.00090036	0.00120048	0.00090036	0.00360144	0	0.00030012	0	0.00120048	0.00060024	0.00360144	0.00510204	0.0030012	0	0.00030012	0	0	0	0.00030012	0.00030012	0.00030012	0
D_0__Bacteria;D_1__Chlorobi;D_2__Chlorobia	0	0	0.00120048	0.00210084	0.00240096	0.00060024	0.00180072	0.00090036	0.00060024	0.00090036	0.00030012	0.0015006	0.00060024	0.00030012	0.0015006	0.00120048	0.00030012	0.00090036	0.00060024	0.00090036	0.00090036	0.00030012	0.00030012
D_0__Bacteria;D_1__Actinobacteria;D_2__Thermoleophilia	0	0	0.00090036	0.0015006	0.00030012	0.00030012	0.00210084	0	0.00060024	0.00030012	0	0.00060024	0.00030012	0.00060024	0.00120048	0.00240096	0.00360144	0.00090036	0.00120048	0.00120048	0.00120048	0.00120048	0
D_0__Bacteria;D_1__Planctomycetes;D_2__Phycisphaerae	0.00030012	0.00030012	0.00120048	0	0.00060024	0.00090036	0	0	0	0.00090036	0.00030012	0	0.00030012	0.00030012	0.00060024	0.00060024	0	0.00180072	0.00210084	0.0015006	0.0030012	0	0
D_0__Bacteria;D_1__Actinobacteria;Other	0.00090036	0.00120048	0.00180072	0.00180072	0.00180072	0.00180072	0.0015006	0.00120048	0.00240096	0.0015006	0.00090036	0.00120048	0.00060024	0.00120048	0	0	0	0	0	0	0.00030012	0	0
D_0__Bacteria;D_1__Bacteroidetes;Other	0.00210084	0.00210084	0.00120048	0.00060024	0.0015006	0.00180072	0	0.00060024	0.00060024	0.00030012	0.00030012	0.00030012	0.00120048	0.00030012	0.00060024	0.00030012	0.00060024	0.00060024	0.00090036	0.00090036	0	0.0015006	0.00060024
D_0__Bacteria;D_1__Bacteroidetes;D_2__Bacteroidetes vadinHA17	0	0	0	0	0	0	0	0	0.00030012	0.00030012	0.00060024	0.00630252	0.0060024	0.00390156	0	0	0	0	0	0	0	0	0
D_0__Bacteria;D_1__Planctomycetes;D_2__OM190	0.00030012	0.00030012	0	0.00030012	0.00030012	0	0	0	0	0	0	0.00090036	0	0.00030012	0.00120048	0.00120048	0.00090036	0.00180072	0.00240096	0.0030012	0.00240096	0	0
D_0__Bacteria;D_1__Proteobacteria;D_2__TA18	0	0.00030012	0.00030012	0.00120048	0	0	0.00120048	0	0.00030012	0	0	0.00030012	0	0	0.00330132	0.00330132	0.00240096	0.00090036	0.00060024	0	0.00120048	0	0
D_0__Bacteria;D_1__Deinococcus-Thermus;D_2__Deinococci	0	0	0	0	0	0	0	0	0.00060024	0	0.00060024	0	0	0	0.00090036	0.00120048	0	0.00030012	0.00030012	0.00240096	0.00420168	0.00030012	0.0015006
D_0__Bacteria;D_1__Chloroflexi;D_2__Anaerolineae	0	0	0	0	0	0	0.00030012	0	0	0	0	0.00270108	0.00360144	0.00120048	0	0	0	0	0	0	0	0	0
D_0__Bacteria;D_1__Chlorobi;D_2__Ignavibacteria	0	0	0	0	0	0	0	0	0	0.00090036	0.00030012	0.00090036	0.00060024	0.00090036	0	0	0	0	0	0	0	0	0
D_0__Bacteria;D_1__Acidobacteria;D_2__Holophagae	0	0	0	0	0	0	0	0	0	0.00090036	0.00030012	0.00030012	0.00240096	0.00060024	0.00030012	0	0	0	0	0	0	0	0
D_0__Bacteria;D_1__Bacteroidetes;D_2__BSV13	0	0	0	0	0	0	0	0	0	0	0.00060024	0.00030012	0.00120048	0.00240096	0	0	0	0	0	0	0	0	0
D_0__Bacteria;D_1__Chlamydiae;D_2__Chlamydiae	0	0	0	0	0	0	0.00030012	0	0	0.00030012	0	0.00030012	0	0	0	0	0	0.00060024	0.00030012	0.00060024	0.00030012	0	0
D_0__Bacteria;D_1__Bacteroidetes;D_2__WCHB1-32	0	0	0	0	0	0	0	0	0	0	0.00090036	0.00120048	0.00120048	0.00030012	0	0	0	0	0	0	0	0	0
D_0__Bacteria;D_1__Bacteroidetes;D_2__Bacteroidetes VC2.1 Bac22	0	0	0	0	0	0	0	0.00030012	0	0	0	0.00030012	0.00030012	0	0.00240096	0.00030012	0	0	0	0	0	0	0
D_0__Bacteria;D_1__Cyanobacteria;D_2__ML635J-21	0	0	0	0	0	0	0	0	0	0.00060024	0.00030012	0.00030012	0.00060024	0	0	0	0	0.00030012	0.00030012	0	0.00030012	0.00030012	0
D_0__Bacteria;Other;Other	0	0.00030012	0	0	0	0	0	0	0.00030012	0.00030012	0	0.00030012	0.00030012	0.00060024	0	0.00030012	0.00030012	0	0.00030012	0	0	0	0
D_0__Bacteria;D_1__Chloroflexi;D_2__KD4-96	0	0	0	0	0	0	0	0	0	0.00060024	0	0.00120048	0.00030012	0.00030012	0	0	0.00030012	0	0	0	0	0	0
D_0__Bacteria;D_1__Elusimicrobia;D_2__Elusimicrobia	0	0	0	0	0	0	0	0	0	0.00060024	0.00030012	0	0.00060024	0.00120048	0	0	0	0	0	0	0	0	0
D_0__Bacteria;D_1__Firmicutes;D_2__Clostridia	0	0	0	0	0	0.00030012	0	0	0	0.00030012	0	0.00030012	0.00090036	0	0	0	0	0	0	0	0	0	0.00090036
D_0__Bacteria;D_1__Saccharibacteria;D_2__uncultured bacterium	0	0	0	0	0	0	0	0	0	0	0	0	0	0	0	0	0	0	0	0	0	0	0.00060024
D_0__Archaea;D_1__Thaumarchaeota;D_2__Marine Group I	0	0.00030012	0	0	0	0	0	0	0	0.00030012	0	0	0.00030012	0	0	0	0	0	0	0	0	0	0
D_0__Bacteria;D_1__Aminicenantes;D_2__uncultured bacterium	0	0	0	0	0	0	0	0	0	0.00060024	0	0.00060024	0.00060024	0.00060024	0	0	0	0	0	0	0	0	0
D_0__Bacteria;D_1__Lentisphaerae;D_2__PBS-III-20	0	0	0	0	0	0	0	0	0.00030012	0	0	0.00060024	0.00030012	0.00030012	0	0.00030012	0.00030012	0	0	0	0	0	0
D_0__Bacteria;D_1__TM6;D_2__uncultured bacterium	0	0	0	0	0	0	0	0	0	0	0.00030012	0.00030012	0	0	0.00030012	0.00030012	0	0	0	0.00030012	0.00030012	0.00030012	0.00030012
D_0__Bacteria;D_1__Hydrogenedentes;D_2__uncultured bacterium	0	0	0	0	0	0	0	0	0	0	0	0	0	0	0.00030012	0	0.00090036	0	0.00060024	0.00030012	0	0	0
D_0__Bacteria;D_1__Gracilibacteria;D_2__uncultured bacterium	0	0	0	0	0	0	0	0.00030012	0	0	0	0	0	0.00030012	0	0.00090036	0.00030012	0	0	0	0	0	0.00030012
D_0__Bacteria;D_1__Armatimonadetes;D_2__uncultured bacterium	0	0	0	0	0	0	0.00030012	0	0	0.00030012	0	0.00030012	0.00060024	0.00030012	0.00030012	0	0	0	0	0	0	0	0
D_0__Bacteria;D_1__Omnitrophica;D_2__NPL-UPA2	0	0	0	0	0	0	0	0	0	0.00030012	0	0.00060024	0.00060024	0	0	0	0	0	0	0	0	0.00030012	0
D_0__Bacteria;D_1__Acidobacteria;D_2__Subgroup 22	0	0	0	0	0	0	0	0	0	0	0	0.00030012	0.00090036	0.00030012	0	0	0	0	0	0	0	0	0
D_0__Bacteria;D_1__Latescibacteria;D_2__uncultured bacterium	0	0	0	0	0	0	0	0	0	0	0	0.00090036	0.00030012	0	0	0	0	0	0	0	0.00030012	0	0
D_0__Bacteria;D_1__Parcubacteria;D_2__uncultured bacterium	0	0	0	0	0	0	0.00030012	0	0	0.00030012	0	0	0	0	0	0	0	0	0	0	0.00030012	0	0.00030012
D_0__Bacteria;D_1__Verrucomicrobia;D_2__Verrucomicrobia Incertae Sedis	0	0	0	0	0	0	0.00030012	0	0	0.00060024	0	0	0	0	0	0	0	0	0	0	0	0.00030012	0
D_0__Archaea;D_1__Miscellaneous Crenarchaeotic Group;D_2__uncultured archaeon	0	0	0	0	0	0	0	0	0	0	0	0.00120048	0	0	0	0	0	0	0	0	0	0	0
D_0__Bacteria;D_1__Chloroflexi;D_2__uncultured	0	0	0	0	0	0	0	0	0	0	0	0.00060024	0	0	0	0	0	0	0	0	0	0.00030012	0
D_0__Bacteria;D_1__Firmicutes;D_2__Erysipelotrichia	0	0	0	0	0	0	0	0	0	0	0.00030012	0	0.00030012	0.00030012	0	0	0	0	0	0	0	0	0
D_0__Bacteria;D_1__Fusobacteria;D_2__Fusobacteriia	0	0	0	0	0	0	0	0	0	0	0	0	0.00030012	0.00060024	0	0	0	0	0	0	0	0	0
D_0__Bacteria;D_1__Candidate division OP3;D_2__uncultured bacterium	0	0	0	0	0	0	0	0	0	0	0	0	0.00030012	0.00030012	0	0	0	0	0	0	0	0	0
D_0__Bacteria;D_1__Firmicutes;D_2__Negativicutes	0	0	0	0	0	0	0	0	0	0	0	0	0	0.00060024	0	0	0	0	0	0	0	0	0
D_0__Archaea;D_1__Woesearchaeota (DHVEG-6);D_2__uncultured euryarchaeote	0	0	0	0	0	0	0	0	0	0	0	0	0	0	0	0	0	0	0	0	0	0	0.00030012
D_0__Bacteria;D_1__Candidate division SR1;D_2__uncultured bacterium	0	0	0	0	0	0	0	0	0	0	0	0	0	0	0	0	0	0	0	0	0	0.00030012	0
D_0__Bacteria;D_1__Chloroflexi;D_2__TK10	0	0	0	0	0	0	0	0	0	0	0	0	0	0	0	0	0	0	0	0	0	0	0
D_0__Bacteria;D_1__Chloroflexi;D_2__Thermomicrobia	0	0	0	0	0	0	0	0	0	0	0	0	0	0	0	0	0.00030012	0	0	0	0	0	0
D_0__Bacteria;D_1__Fibrobacteres;D_2__Fibrobacteria	0	0	0	0	0	0	0	0	0	0	0	0	0	0	0	0	0	0	0	0	0	0	0.00030012
D_0__Bacteria;D_1__Gracilibacteria;Other	0	0	0	0	0	0	0	0	0	0	0	0	0	0	0	0	0.00030012	0	0	0	0	0	0
D_0__Bacteria;D_1__Hydrogenedentes;Other	0	0	0	0	0	0	0	0	0	0	0	0	0	0	0	0	0	0	0	0	0	0	0
D_0__Bacteria;D_1__Lentisphaerae;D_2__WCHB1-41	0	0	0	0	0	0	0	0	0	0	0	0	0	0	0	0	0	0	0	0	0	0.00030012	0
D_0__Bacteria;D_1__Microgenomates;D_2__uncultured bacterium	0	0	0	0	0	0	0	0	0	0	0	0	0	0	0	0	0	0	0	0	0	0	0
D_0__Bacteria;D_1__Parcubacteria;D_2__uncultured Parcubacteria bacterium	0	0	0	0	0	0	0	0	0	0	0	0.00030012	0	0	0	0	0	0	0	0	0	0	0
D_0__Bacteria;D_1__Parcubacteria;D_2__uncultured soil bacterium	0	0	0	0	0	0	0	0	0	0	0	0	0.00030012	0	0	0	0	0	0	0	0	0	0
D_0__Bacteria;D_1__TM6;Other	0	0	0	0	0	0	0.00030012	0	0	0	0	0	0	0	0	0	0	0	0	0	0	0	0

## Sheet: Order
name	MA0	MA5	MA10	MB0	MB5	MB10	MC0	MC5	JA0	JA5	JA10	JB0	JB5	JC0	JC5	JC10	SA0	SA5	SA10	SB0	SB5	SB10	SC0
#OTU ID	4	6	8	10	12	14	16	18	20	22	24	26	28	30	32	34	36	38	40	42	44	46	48
D_0__Bacteria;D_1__Proteobacteria;D_2__Betaproteobacteria;D_3__Burkholderiales	0.360744	0.343938	0.230492	0.278812	0.406663	0.334334	0.318427	0.483493	0.398259	0.2488	0.561825	0.307923	0.330132	0.343337	0.262305	0.218487	0.356843	0.0993397	0.0867347	0.117047	0.123649	0.194478	0.184874
D_0__Bacteria;D_1__Actinobacteria;D_2__Actinobacteria;D_3__Frankiales	0.0906363	0.0945378	0.22599	0.256303	0.160564	0.191477	0.137755	0.119748	0.172569	0.0840336	0.0255102	0.0735294	0.0627251	0.0753301	0.165366	0.160264	0.0882353	0.140156	0.204982	0.228691	0.205282	0.296519	0.147959
D_0__Bacteria;D_1__Proteobacteria;D_2__Gammaproteobacteria;D_3__Pseudomonadales	0.0117047	0.0837335	0.113145	0.0393157	0.027611	0.0618247	0.0510204	0.02491	0.022509	0.228091	0.0261104	0.129352	0.166267	0.117347	0.00360144	0.00510204	0.0153061	0.0132053	0.0171068	0.00180072	0.0294118	0.0819328	0.117047
D_0__Bacteria;D_1__Bacteroidetes;D_2__Flavobacteriia;D_3__Flavobacteriales	0.326831	0.182773	0.0237095	0.0366146	0.0876351	0.0534214	0.0159064	0.0111044	0.012605	0.00690276	0.0207083	0.0243097	0.022509	0.0390156	0.0435174	0.0867347	0.0732293	0.127851	0.0381152	0.0240096	0.0165066	0.0237095	0.0420168
D_0__Bacteria;D_1__Proteobacteria;D_2__Alphaproteobacteria;D_3__Caulobacterales	0.00720288	0.0177071	0.00510204	0.00060024	0.00240096	0.0030012	0.0120048	0.00840336	0.0114046	0.0168067	0.0120048	0.0060024	0.00360144	0.0102041	0.00210084	0.0168067	0.0771309	0.201381	0.310024	0.291417	0.177971	0.0030012	0.0528211
D_0__Bacteria;D_1__Proteobacteria;D_2__Betaproteobacteria;D_3__Hydrogenophilales	0.0468187	0.0558223	0.176771	0.195078	0.104442	0.134454	0.0672269	0.0591236	0.0726291	0.039916	0.0129052	0.0345138	0.0258103	0.02491	0.0180072	0.0165066	0.0114046	0.00690276	0.0162065	0.0153061	0.0135054	0.0447179	0.0381152
D_0__Bacteria;D_1__Bacteroidetes;D_2__Sphingobacteriia;D_3__Sphingobacteriales	0.0477191	0.0486194	0.0417167	0.0435174	0.0453181	0.054922	0.0447179	0.0372149	0.0297119	0.039916	0.0294118	0.0438175	0.0570228	0.0414166	0.027611	0.047419	0.0444178	0.0162065	0.0255102	0.0213085	0.0306122	0.109244	0.0543217
D_0__Bacteria;D_1__Actinobacteria;D_2__Acidimicrobiia;D_3__Acidimicrobiales	0.0135054	0.0354142	0.0660264	0.0390156	0.0303121	0.0297119	0.0183073	0.0156062	0.0273109	0.0117047	0.00360144	0.012605	0.0129052	0.0102041	0.0981393	0.0513205	0.0369148	0.0384154	0.0402161	0.0306122	0.0678271	0.0495198	0.0141056
D_0__Bacteria;D_1__Proteobacteria;D_2__Alphaproteobacteria;D_3__Sphingomonadales	0.0186074	0.00960384	0.0111044	0.0123049	0.0162065	0.0153061	0.062425	0.0387155	0.0633253	0.0285114	0.0282113	0.0282113	0.0213085	0.022509	0.0807323	0.0951381	0.0486194	0.0138055	0.0168067	0.0117047	0.0159064	0.0186074	0.0261104
D_0__Bacteria;D_1__Proteobacteria;D_2__Betaproteobacteria;Other	0.00060024	0.00390156	0.00390156	0.0015006	0.00180072	0.00060024	0.032413	0.0273109	0.0162065	0.0453181	0.0558223	0.0219088	0.0183073	0.0231092	0.0492197	0.0336134	0.0090036	0.0672269	0.00120048	0.00480192	0.0132053	0.0015006	0.0147059
D_0__Bacteria;D_1__Proteobacteria;D_2__Gammaproteobacteria;D_3__Xanthomonadales	0.00510204	0.00390156	0.00060024	0.0015006	0.00120048	0.00120048	0.0102041	0.007503	0.012605	0.00780312	0.0114046	0.020108	0.0168067	0.0144058	0.0222089	0.0264106	0.0789316	0.0447179	0.0273109	0.0423169	0.0726291	0.00330132	0.0435174
D_0__Bacteria;D_1__Cyanobacteria;D_2__Cyanobacteria;D_3__SubsectionI	0	0	0	0	0	0	0.00270108	0.00120048	0.00060024	0.00120048	0.0015006	0.00090036	0.00180072	0.00060024	0.047419	0.0459184	0.0183073	0.108343	0.0801321	0.0681273	0.0567227	0.0030012	0.00060024
D_0__Bacteria;D_1__Proteobacteria;D_2__Betaproteobacteria;D_3__Neisseriales	0	0.00180072	0	0.00060024	0.00030012	0.00030012	0.0111044	0.0402161	0.0318127	0.017407	0.0843337	0.0240096	0.0192077	0.05012	0.0177071	0.0180072	0.00660264	0.00120048	0	0.00030012	0.00810324	0.00060024	0.00120048
D_0__Bacteria;D_1__Proteobacteria;D_2__Alphaproteobacteria;D_3__Rhizobiales	0.00060024	0.00360144	0.00570228	0.00210084	0.00180072	0.00090036	0.037515	0.015006	0.02491	0.0144058	0.0108043	0.0171068	0.0135054	0.0132053	0.0246098	0.0354142	0.0309124	0.0129052	0.0216086	0.0327131	0.0228091	0.00690276	0.0165066
D_0__Bacteria;D_1__Bacteroidetes;D_2__Cytophagia;D_3__Cytophagales	0.0120048	0.0270108	0.0168067	0.0171068	0.0231092	0.0291116	0.0210084	0.0204082	0.0117047	0.0246098	0.0135054	0.0138055	0.0168067	0.0120048	0.00420168	0.00720288	0.00180072	0.00210084	0.00090036	0.00120048	0.00420168	0.0198079	0.00660264
D_0__Bacteria;D_1__Proteobacteria;D_2__Betaproteobacteria;D_3__Methylophilales	0.007503	0.00810324	0.0183073	0.0216086	0.0123049	0.0291116	0.00870348	0.0147059	0.0117047	0.0408163	0.0090036	0.037515	0.022509	0.0162065	0.0045018	0.0030012	0.0045018	0.00540216	0.00330132	0.00570228	0.00330132	0.00690276	0.00840336
D_0__Bacteria;D_1__Proteobacteria;D_2__Gammaproteobacteria;D_3__Enterobacteriales	0	0.00030012	0	0	0	0	0.00720288	0.00180072	0.00210084	0.0216086	0.0015006	0.0015006	0.00240096	0.00930372	0.0090036	0.0222089	0.0204082	0.0060024	0.0147059	0.00630252	0.0147059	0.017407	0.0753301
D_0__Bacteria;D_1__Proteobacteria;D_2__Betaproteobacteria;D_3__Rhodocyclales	0.00330132	0.00210084	0.00270108	0.00210084	0.00780312	0.00420168	0.00390156	0.0105042	0.00270108	0.0138055	0.0177071	0.0456182	0.0411164	0.0270108	0.00180072	0.00240096	0.0015006	0.0030012	0	0.00030012	0.00120048	0.00060024	0.0111044
D_0__Bacteria;D_1__Cyanobacteria;D_2__Chloroplast;D_3__uncultured bacterium	0.0153061	0.0255102	0	0	0.0141056	0	0.00060024	0	0	0.0015006	0.00120048	0.00120048	0.00240096	0.00120048	0.00120048	0.00120048	0.00120048	0.0297119	0.0336134	0.0333133	0.0405162	0	0.00090036
D_0__Bacteria;D_1__Proteobacteria;D_2__Alphaproteobacteria;D_3__Rhodobacterales	0.00090036	0.00480192	0.00330132	0.00270108	0.0030012	0.00180072	0.00690276	0.00510204	0.00990396	0.00210084	0.0123049	0.0192077	0.0153061	0.0156062	0.0234094	0.0195078	0.00390156	0.007503	0.00480192	0.00390156	0.00120048	0.0045018	0.00660264
D_0__Bacteria;D_1__Actinobacteria;D_2__Actinobacteria;D_3__Micrococcales	0.00120048	0.00240096	0.0015006	0.00270108	0.00090036	0.0030012	0.0135054	0.00990396	0.0153061	0.0030012	0.00570228	0.00180072	0.00210084	0.00690276	0.00510204	0.00930372	0.0123049	0.0030012	0.00540216	0.00090036	0.00990396	0.00690276	0.00480192
D_0__Bacteria;D_1__Firmicutes;D_2__Bacilli;D_3__Bacillales	0	0	0	0	0	0	0.00030012	0.00060024	0.00060024	0.00030012	0.00240096	0.00060024	0.00090036	0.00180072	0	0.00060024	0.00120048	0.00240096	0.00780312	0.0159064	0.015006	0.0330132	0.0423169
D_0__Bacteria;D_1__Proteobacteria;D_2__Gammaproteobacteria;D_3__Aeromonadales	0.00030012	0	0.00030012	0.0015006	0.00210084	0.00030012	0.00690276	0.0015006	0.0015006	0.00180072	0.0144058	0.00720288	0.00240096	0.0165066	0.00840336	0.007503	0.00720288	0.0123049	0.00570228	0.00060024	0.0045018	0.00120048	0.0147059
D_0__Bacteria;D_1__Planctomycetes;D_2__Planctomycetacia;D_3__Planctomycetales	0.00540216	0.0111044	0.00990396	0.00720288	0.0090036	0.007503	0.0045018	0.00180072	0.00270108	0.0015006	0.00090036	0.00270108	0.00180072	0.00120048	0.00780312	0.0102041	0.0045018	0.00420168	0.00690276	0.00480192	0.00780312	0.00090036	0.00270108
D_0__Bacteria;D_1__Actinobacteria;D_2__Actinobacteria;D_3__Propionibacteriales	0.00060024	0.00030012	0.00060024	0	0	0.00060024	0.0339136	0.00090036	0.00270108	0.00210084	0.00090036	0.00090036	0.00030012	0	0.00240096	0.00090036	0.00120048	0.00060024	0.00120048	0.00060024	0.0060024	0.00780312	0.0243097
D_0__Bacteria;D_1__Proteobacteria;D_2__Alphaproteobacteria;D_3__Rhodospirillales	0.00090036	0.0015006	0.00120048	0.00090036	0.00120048	0.00090036	0.007503	0.00270108	0.00180072	0.00480192	0.00270108	0.00360144	0.0060024	0.00510204	0.0060024	0.0060024	0.00360144	0.00270108	0.00210084	0.00210084	0.0015006	0.00090036	0.00120048
D_0__Bacteria;D_1__Verrucomicrobia;D_2__Opitutae;D_3__Opitutales	0.00210084	0.00060024	0.00390156	0.00480192	0.00360144	0.00510204	0.0030012	0.00180072	0.00240096	0.00630252	0.00210084	0.00060024	0.00420168	0.00330132	0.0030012	0.00330132	0.00030012	0.00060024	0.00060024	0.00060024	0	0.00060024	0.00030012
D_0__Bacteria;D_1__Verrucomicrobia;D_2__Spartobacteria;D_3__Chthoniobacterales	0.00090036	0.00060024	0.0015006	0.00120048	0.00090036	0.0030012	0.0120048	0.00630252	0.00720288	0.00180072	0.00120048	0.00330132	0.00390156	0.00390156	0.00240096	0.00180072	0.00090036	0.00030012	0	0.00030012	0	0.00270108	0.00060024
D_0__Bacteria;D_1__Verrucomicrobia;D_2__Opitutae;D_3__Opitutae vadinHA64	0.00240096	0.0045018	0.0060024	0.00480192	0.00180072	0.00360144	0.00360144	0.00180072	0.00180072	0.00330132	0.00030012	0.00090036	0.00120048	0.00120048	0.0015006	0.00180072	0.00090036	0.00030012	0.00030012	0.00060024	0.00060024	0.007503	0.00390156
D_0__Bacteria;D_1__Proteobacteria;Other;Other	0.00060024	0.00180072	0.00210084	0.00180072	0.00180072	0.00060024	0.00090036	0.00330132	0.00120048	0.00510204	0.00030012	0.0015006	0.00090036	0.00120048	0.00480192	0.00510204	0.00330132	0	0.00030012	0.00090036	0.00090036	0.00090036	0.00060024
D_0__Bacteria;D_1__Proteobacteria;D_2__Betaproteobacteria;D_3__Nitrosomonadales	0.00060024	0.0015006	0	0.00030012	0	0	0.00420168	0.0015006	0.00180072	0.0045018	0.00120048	0.0090036	0.00930372	0.0117047	0.00120048	0.00060024	0.00060024	0.00030012	0	0.00090036	0.00060024	0.00030012	0.00030012
D_0__Bacteria;D_1__Proteobacteria;D_2__Betaproteobacteria;D_3__TRA3-20	0.0015006	0	0.00090036	0.00120048	0	0.00030012	0.00870348	0.0045018	0.00510204	0.00780312	0.00210084	0.00540216	0.00180072	0.00390156	0.00330132	0.00090036	0.00030012	0.00060024	0.00030012	0.00120048	0.00060024	0.00030012	0
D_0__Bacteria;D_1__Acidobacteria;D_2__Acidobacteria;D_3__Subgroup 6	0	0	0	0	0	0	0.00120048	0.00030012	0.00120048	0.00060024	0.0015006	0.00660264	0.00690276	0.0030012	0.0090036	0.00660264	0.00390156	0.00120048	0.00090036	0.00120048	0.00180072	0.00030012	0.00030012
D_0__Bacteria;D_1__Verrucomicrobia;D_2__OPB35 soil group;D_3__uncultured bacterium	0.00030012	0.00060024	0.00090036	0	0.00180072	0.00060024	0.0015006	0.0030012	0.00210084	0.0045018	0.00090036	0.00480192	0.00360144	0.00360144	0.00060024	0	0	0.00060024	0.00060024	0.00090036	0	0	0.00060024
D_0__Bacteria;D_1__Armatimonadetes;D_2__Armatimonadia;D_3__Armatimonadales	0.00090036	0.00210084	0	0.00060024	0.0015006	0	0.00120048	0.0015006	0.00060024	0.00060024	0.0015006	0.00660264	0.00330132	0.0015006	0.00180072	0.0030012	0.00090036	0.00030012	0.00090036	0.00030012	0.00060024	0.0135054	0.00030012
D_0__Bacteria;D_1__Verrucomicrobia;D_2__Verrucomicrobiae;D_3__Verrucomicrobiales	0.00090036	0.00180072	0.00030012	0.00030012	0.00180072	0.00060024	0.00120048	0.00060024	0.00090036	0.00060024	0.00060024	0.0030012	0.00240096	0.00120048	0.00030012	0.00060024	0.00060024	0	0	0	0	0.0108043	0.0117047
Unassigned;Other;Other;Other	0.0015006	0.00210084	0.00090036	0.00030012	0.00180072	0.00210084	0.00060024	0.00090036	0.00030012	0.00210084	0	0.00120048	0.00060024	0.00030012	0.00120048	0.00090036	0.00090036	0.0015006	0.00240096	0.00240096	0.00270108	0.0060024	0.00360144
D_0__Bacteria;D_1__Proteobacteria;D_2__Alphaproteobacteria;D_3__Rickettsiales	0.00090036	0.00120048	0.00390156	0.0030012	0	0.0015006	0.00060024	0	0.00120048	0.0015006	0.00030012	0	0	0.00030012	0	0.00090036	0.00030012	0.00090036	0.00030012	0.00180072	0.00090036	0	0.00270108
D_0__Bacteria;D_1__Proteobacteria;D_2__Epsilonproteobacteria;D_3__Campylobacterales	0.00060024	0	0.00270108	0.00360144	0.00390156	0.00780312	0.00060024	0	0.00030012	0.00180072	0.00060024	0.00090036	0.00240096	0.00090036	0	0	0	0.00030012	0	0.00060024	0.00060024	0.00030012	0.00060024
D_0__Bacteria;D_1__Gemmatimonadetes;D_2__Gemmatimonadetes;D_3__Gemmatimonadales	0	0.00060024	0.00030012	0.00030012	0.00060024	0.00030012	0.00090036	0.00120048	0.00030012	0.00390156	0.00210084	0.00480192	0.0015006	0.00270108	0.0030012	0.00090036	0.00060024	0.00090036	0	0	0	0	0.00030012
D_0__Bacteria;D_1__Chloroflexi;D_2__SL56 marine group;D_3__uncultured bacterium	0.00060024	0.00090036	0.00360144	0.00120048	0.00120048	0.00210084	0.00270108	0.00060024	0.0015006	0.00210084	0	0.00060024	0.00060024	0	0.0015006	0.00090036	0.00060024	0.00030012	0.00090036	0.00060024	0.00060024	0.00270108	0
D_0__Bacteria;D_1__Chloroflexi;D_2__Chloroflexia;D_3__Chloroflexales	0	0.00090036	0	0	0.00030012	0.00030012	0.00180072	0.00180072	0.00090036	0.00090036	0.00030012	0.00090036	0.00030012	0.00090036	0.00240096	0.00270108	0.00240096	0	0	0.00030012	0.00060024	0.00510204	0.00120048
D_0__Bacteria;D_1__Nitrospirae;D_2__Nitrospira;D_3__Nitrospirales	0	0	0	0	0	0	0.00030012	0.00030012	0.00030012	0.00180072	0.0015006	0.00690276	0.007503	0.00630252	0	0	0	0	0	0	0	0	0
D_0__Bacteria;D_1__Verrucomicrobia;D_2__OPB35 soil group;Other	0.00030012	0.00060024	0.00030012	0	0.00210084	0.00030012	0.00030012	0.00090036	0.00090036	0.00240096	0.00090036	0.00090036	0.0015006	0.00030012	0.00210084	0.00090036	0.00180072	0.00090036	0.00090036	0.0030012	0.00120048	0	0.00060024
D_0__Bacteria;D_1__Actinobacteria;D_2__Actinobacteria;D_3__PeM15	0	0	0.00060024	0.00090036	0.00030012	0	0.00090036	0.00090036	0.00060024	0.00240096	0	0.00030012	0	0.00090036	0.00360144	0.00210084	0.00210084	0.00120048	0.00030012	0.00030012	0.00030012	0.00240096	0.00270108
D_0__Bacteria;D_1__Proteobacteria;D_2__Gammaproteobacteria;D_3__Methylococcales	0.00030012	0.00180072	0	0.00090036	0.00090036	0	0	0	0.00030012	0.00990396	0.00090036	0.00270108	0.0030012	0.0015006	0	0	0	0	0	0	0	0	0
D_0__Bacteria;D_1__Chlorobi;D_2__Chlorobia;D_3__Chlorobiales	0	0	0.00120048	0.00210084	0.00240096	0.00060024	0.00180072	0.00090036	0.00060024	0.00090036	0.00030012	0.0015006	0.00060024	0.00030012	0.0015006	0.00120048	0.00030012	0.00090036	0.00060024	0.00090036	0.00090036	0.00030012	0.00030012
D_0__Bacteria;D_1__Cyanobacteria;D_2__Chloroplast;Other	0.00030012	0.00120048	0	0	0.00120048	0	0	0	0	0.00090036	0.00030012	0.00060024	0	0.00030012	0.00090036	0.00240096	0.00090036	0.00390156	0.00330132	0.00180072	0.00120048	0.00030012	0.00090036
D_0__Bacteria;D_1__Planctomycetes;D_2__Phycisphaerae;D_3__Phycisphaerales	0.00030012	0.00030012	0.00120048	0	0.00060024	0.00090036	0	0	0	0.00090036	0.00030012	0	0.00030012	0.00030012	0.00060024	0.00060024	0	0.00180072	0.00210084	0.0015006	0.0030012	0	0
D_0__Bacteria;D_1__Actinobacteria;Other;Other	0.00090036	0.00120048	0.00180072	0.00180072	0.00180072	0.00180072	0.0015006	0.00120048	0.00240096	0.0015006	0.00090036	0.00120048	0.00060024	0.00120048	0	0	0	0	0	0	0.00030012	0	0
D_0__Bacteria;D_1__Proteobacteria;D_2__Betaproteobacteria;D_3__SC-I-84	0	0	0	0	0	0	0	0	0	0.00060024	0.00090036	0.00540216	0.00690276	0.00540216	0	0	0.00030012	0	0	0	0	0	0.00060024
D_0__Bacteria;D_1__Bacteroidetes;Other;Other	0.00210084	0.00210084	0.00120048	0.00060024	0.0015006	0.00180072	0	0.00060024	0.00060024	0.00030012	0.00030012	0.00030012	0.00120048	0.00030012	0.00060024	0.00030012	0.00060024	0.00060024	0.00090036	0.00090036	0	0.0015006	0.00060024
D_0__Bacteria;D_1__Acidobacteria;D_2__Acidobacteria;D_3__Subgroup 3	0.00030012	0.00030012	0.00030012	0	0	0	0.00030012	0	0.00030012	0.00030012	0	0.0060024	0.00330132	0.00330132	0.00210084	0.00060024	0.0015006	0	0	0.00030012	0.00090036	0	0
D_0__Bacteria;D_1__Actinobacteria;D_2__Thermoleophilia;D_3__Gaiellales	0	0	0.00090036	0.00090036	0	0.00030012	0.0015006	0	0.00060024	0	0	0.00060024	0.00030012	0.00060024	0.00120048	0.00210084	0.00330132	0.00090036	0.00120048	0.00120048	0.00120048	0.00120048	0
D_0__Bacteria;D_1__Proteobacteria;D_2__Gammaproteobacteria;D_3__Cellvibrionales	0.00090036	0.00030012	0.00060024	0.00090036	0.00120048	0	0.00030012	0.00030012	0	0.00120048	0.00030012	0.00510204	0.00180072	0.00240096	0.00030012	0.00090036	0	0	0.00030012	0.00030012	0	0.00030012	0.00030012
D_0__Bacteria;D_1__Proteobacteria;D_2__Alphaproteobacteria;D_3__SAR11 clade	0	0	0.00120048	0.00030012	0.0015006	0.00120048	0	0.00090036	0.00060024	0.00030012	0	0	0	0	0.00210084	0	0.00090036	0.00240096	0.0015006	0.00120048	0.00090036	0.00030012	0.00060024
D_0__Bacteria;D_1__Planctomycetes;D_2__OM190;D_3__uncultured bacterium	0.00030012	0.00030012	0	0.00030012	0.00030012	0	0	0	0	0	0	0.00090036	0	0.00030012	0.00120048	0.00120048	0.00090036	0.00180072	0.00240096	0.0030012	0.00240096	0	0
D_0__Bacteria;D_1__Proteobacteria;D_2__TA18;D_3__uncultured bacterium	0	0.00030012	0.00030012	0.00120048	0	0	0.00120048	0	0.00030012	0	0	0.00030012	0	0	0.00330132	0.00330132	0.00240096	0.00090036	0.00060024	0	0.00120048	0	0
D_0__Bacteria;D_1__Bacteroidetes;D_2__Bacteroidia;D_3__Bacteroidales	0.00030012	0	0.00090036	0.00120048	0.00090036	0.00360144	0	0.00030012	0	0.00090036	0.00030012	0.00180072	0.00330132	0.00090036	0	0.00030012	0	0	0	0	0.00030012	0	0
D_0__Bacteria;D_1__Proteobacteria;D_2__Gammaproteobacteria;D_3__Oceanospirillales	0.00030012	0.00060024	0.00090036	0	0.00060024	0	0.00180072	0.0015006	0.00120048	0.00270108	0.00120048	0.00120048	0.00060024	0.00060024	0	0.00030012	0.00030012	0.00030012	0	0	0	0	0
D_0__Bacteria;D_1__Deinococcus-Thermus;D_2__Deinococci;D_3__Deinococcales	0	0	0	0	0	0	0	0	0.00060024	0	0.00060024	0	0	0	0.00090036	0.00120048	0	0.00030012	0.00030012	0.00240096	0.00420168	0.00030012	0.00120048
D_0__Bacteria;D_1__Bacteroidetes;D_2__Bacteroidetes vadinHA17;Other	0	0	0	0	0	0	0	0	0.00030012	0.00030012	0.00060024	0.0060024	0.0045018	0.00240096	0	0	0	0	0	0	0	0	0
D_0__Bacteria;D_1__Proteobacteria;D_2__Gammaproteobacteria;D_3__Chromatiales	0.00120048	0.00060024	0.00030012	0	0.0015006	0.00030012	0	0	0	0.00090036	0.00090036	0	0	0.00060024	0.00030012	0.00120048	0	0.00090036	0	0	0	0	0.00120048
D_0__Bacteria;D_1__Actinobacteria;D_2__Actinobacteria;Other	0	0	0.00030012	0	0	0	0.00120048	0.00030012	0.00060024	0.00060024	0	0.00030012	0	0.00030012	0.00180072	0.00090036	0.00090036	0.00090036	0.00030012	0.00030012	0.00120048	0.00090036	0.00090036
D_0__Bacteria;D_1__Proteobacteria;D_2__Deltaproteobacteria;D_3__Oligoflexales	0.00030012	0.00030012	0.00030012	0	0	0.00030012	0	0.00090036	0.00030012	0.00060024	0	0	0.00030012	0.00060024	0.00060024	0.00030012	0.00030012	0	0.00030012	0.00090036	0.00090036	0	0.00090036
D_0__Bacteria;D_1__Actinobacteria;D_2__Actinobacteria;D_3__Corynebacteriales	0.00030012	0.00060024	0.00090036	0.00030012	0.00030012	0.00030012	0.00270108	0.00030012	0.00060024	0.0015006	0.00090036	0.00030012	0	0.00030012	0.00030012	0	0	0.00030012	0.00030012	0	0	0.00030012	0
D_0__Bacteria;D_1__Proteobacteria;D_2__Deltaproteobacteria;D_3__Desulfuromonadales	0	0	0	0	0	0	0	0	0	0.00090036	0.00030012	0.00240096	0.0030012	0.00390156	0	0	0	0	0	0	0	0	0
D_0__Bacteria;D_1__Proteobacteria;D_2__Deltaproteobacteria;D_3__Bdellovibrionales	0	0.00030012	0	0	0.00090036	0	0	0	0	0	0	0.00060024	0.00090036	0.00210084	0	0	0.0030012	0	0	0	0	0.00030012	0.00090036
D_0__Bacteria;D_1__Chloroflexi;D_2__Anaerolineae;D_3__Anaerolineales	0	0	0	0	0	0	0.00030012	0	0	0	0	0.00270108	0.00360144	0.00120048	0	0	0	0	0	0	0	0	0
D_0__Bacteria;D_1__Proteobacteria;D_2__Gammaproteobacteria;D_3__Legionellales	0	0	0.00090036	0.00120048	0.00060024	0.00180072	0.00090036	0	0.00030012	0	0	0.00030012	0	0	0.00030012	0	0	0	0.00030012	0	0	0	0
D_0__Bacteria;D_1__Proteobacteria;D_2__Deltaproteobacteria;D_3__GR-WP33-30	0	0.00030012	0	0	0	0	0.00120048	0	0	0.00120048	0.00030012	0.00030012	0.0015006	0.0015006	0	0	0	0	0	0	0	0	0
D_0__Bacteria;D_1__Chlorobi;D_2__Ignavibacteria;D_3__Ignavibacteriales	0	0	0	0	0	0	0	0	0	0.00090036	0.00030012	0.00090036	0.00060024	0.00090036	0	0	0	0	0	0	0	0	0
D_0__Bacteria;D_1__Proteobacteria;D_2__Deltaproteobacteria;D_3__Desulfobacterales	0	0	0	0	0	0	0	0	0	0.00030012	0.00060024	0.0015006	0.00210084	0.0015006	0	0	0	0	0	0	0	0	0
D_0__Bacteria;D_1__Proteobacteria;D_2__Deltaproteobacteria;D_3__Myxococcales	0	0	0	0	0.00030012	0.00030012	0	0	0	0	0.00060024	0.00090036	0.00060024	0.00180072	0.00030012	0.00030012	0	0	0	0	0.00030012	0	0.00030012
D_0__Bacteria;D_1__Proteobacteria;D_2__Gammaproteobacteria;Other	0	0	0	0	0	0	0	0.00030012	0	0.00090036	0	0.00060024	0.0015006	0.00090036	0	0.00030012	0	0	0	0	0	0.00060024	0.00030012
D_0__Bacteria;D_1__Proteobacteria;D_2__Deltaproteobacteria;D_3__Syntrophobacterales	0.00030012	0	0	0	0	0	0	0	0	0.00030012	0.00030012	0.00120048	0.00180072	0.00120048	0	0	0	0	0	0	0	0	0
D_0__Bacteria;D_1__Acidobacteria;D_2__Acidobacteria;D_3__Subgroup 17	0	0	0	0	0	0	0	0	0	0.00030012	0	0.00090036	0.00210084	0.00180072	0	0	0	0	0	0	0	0	0
D_0__Bacteria;D_1__Bacteroidetes;D_2__BSV13;D_3__uncultured bacterium	0	0	0	0	0	0	0	0	0	0	0.00060024	0.00030012	0.00120048	0.00240096	0	0	0	0	0	0	0	0	0
D_0__Bacteria;D_1__Chlamydiae;D_2__Chlamydiae;D_3__Chlamydiales	0	0	0	0	0	0	0.00030012	0	0	0.00030012	0	0.00030012	0	0	0	0	0	0.00060024	0.00030012	0.00060024	0.00030012	0	0
D_0__Bacteria;D_1__Bacteroidetes;D_2__Bacteroidia;Other	0	0	0	0	0	0	0	0	0	0.00030012	0	0.00120048	0.0015006	0.00090036	0	0	0	0	0	0	0	0	0
D_0__Bacteria;D_1__Cyanobacteria;D_2__Chloroplast;D_3__Monoraphidium neglectum	0	0	0	0	0	0	0	0	0	0	0	0	0	0	0	0	0	0.00060024	0.00060024	0.00120048	0.00120048	0	0.00030012
D_0__Bacteria;D_1__Cyanobacteria;D_2__Cyanobacteria;D_3__SubsectionIII	0	0	0	0	0	0	0	0.00030012	0	0	0	0	0	0.00030012	0	0	0	0.00060024	0	0.00030012	0.00120048	0	0.00120048
D_0__Bacteria;D_1__Acidobacteria;D_2__Holophagae;D_3__Holophagales	0	0	0	0	0	0	0	0	0	0.00060024	0.00030012	0.00030012	0.00180072	0.00060024	0	0	0	0	0	0	0	0	0
D_0__Bacteria;D_1__Bacteroidetes;D_2__WCHB1-32;D_3__uncultured bacterium	0	0	0	0	0	0	0	0	0	0	0.00090036	0.00120048	0.00120048	0.00030012	0	0	0	0	0	0	0	0	0
D_0__Bacteria;D_1__Bacteroidetes;D_2__Bacteroidetes vadinHA17;D_3__uncultured bacterium	0	0	0	0	0	0	0	0	0	0	0	0.00030012	0.0015006	0.0015006	0	0	0	0	0	0	0	0	0
D_0__Bacteria;D_1__Cyanobacteria;D_2__ML635J-21;D_3__uncultured bacterium	0	0	0	0	0	0	0	0	0	0.00060024	0.00030012	0.00030012	0.00060024	0	0	0	0	0.00030012	0.00030012	0	0.00030012	0.00030012	0
D_0__Bacteria;Other;Other;Other	0	0.00030012	0	0	0	0	0	0	0.00030012	0.00030012	0	0.00030012	0.00030012	0.00060024	0	0.00030012	0.00030012	0	0.00030012	0	0	0	0
D_0__Bacteria;D_1__Proteobacteria;D_2__Deltaproteobacteria;D_3__43F-1404R	0	0	0	0	0	0	0	0	0	0	0	0.00090036	0.00090036	0.00120048	0	0	0	0	0	0	0	0	0
D_0__Bacteria;D_1__Actinobacteria;D_2__Actinobacteria;D_3__Streptomycetales	0	0	0	0	0	0	0	0	0	0	0	0.00030012	0	0	0	0	0	0.00030012	0.0015006	0.00060024	0.00030012	0	0
D_0__Bacteria;D_1__Bacteroidetes;D_2__Bacteroidia;D_3__Bacteroidia Incertae Sedis	0	0	0	0	0	0	0	0	0	0	0.00030012	0.00060024	0.00030012	0.00120048	0	0	0	0	0	0.00030012	0	0.00030012	0
D_0__Bacteria;D_1__Bacteroidetes;D_2__Bacteroidetes VC2.1 Bac22;D_3__uncultured bacterium	0	0	0	0	0	0	0	0	0	0	0	0.00030012	0	0	0.00240096	0.00030012	0	0	0	0	0	0	0
D_0__Bacteria;D_1__Chloroflexi;D_2__KD4-96;D_3__uncultured bacterium	0	0	0	0	0	0	0	0	0	0.00060024	0	0.00120048	0.00030012	0.00030012	0	0	0.00030012	0	0	0	0	0	0
D_0__Bacteria;D_1__Elusimicrobia;D_2__Elusimicrobia;D_3__Lineage IV	0	0	0	0	0	0	0	0	0	0.00060024	0.00030012	0	0.00060024	0.00120048	0	0	0	0	0	0	0	0	0
D_0__Bacteria;D_1__Firmicutes;D_2__Clostridia;D_3__Clostridiales	0	0	0	0	0	0.00030012	0	0	0	0.00030012	0	0.00030012	0.00090036	0	0	0	0	0	0	0	0	0	0.00090036
D_0__Bacteria;D_1__Actinobacteria;D_2__Thermoleophilia;D_3__Solirubrobacterales	0	0	0	0.00060024	0.00030012	0	0.00060024	0	0	0.00030012	0	0	0	0	0	0.00030012	0.00030012	0	0	0	0	0	0
D_0__Bacteria;D_1__Cyanobacteria;D_2__Chloroplast;D_3__Chlorophyta symbiont of Baikalospongia sp.	0.00030012	0.00030012	0	0.00030012	0	0	0	0	0	0	0	0	0	0	0	0	0.00030012	0.00060024	0.00030012	0	0.00060024	0	0
D_0__Bacteria;D_1__Proteobacteria;D_2__Gammaproteobacteria;D_3__NKB5	0	0	0	0	0	0	0	0	0	0	0	0	0	0	0	0	0	0	0	0	0	0	0.00180072
D_0__Bacteria;D_1__Saccharibacteria;D_2__uncultured bacterium;D_3__uncultured bacterium	0	0	0	0	0	0	0	0	0	0	0	0	0	0	0	0	0	0	0	0	0	0	0.00060024
D_0__Bacteria;D_1__Aminicenantes;D_2__uncultured bacterium;D_3__uncultured bacterium	0	0	0	0	0	0	0	0	0	0.00060024	0	0.00060024	0.00060024	0.00060024	0	0	0	0	0	0	0	0	0
D_0__Bacteria;D_1__Lentisphaerae;D_2__PBS-III-20;D_3__uncultured bacterium	0	0	0	0	0	0	0	0	0.00030012	0	0	0.00060024	0.00030012	0.00030012	0	0.00030012	0.00030012	0	0	0	0	0	0
D_0__Bacteria;D_1__TM6;D_2__uncultured bacterium;D_3__uncultured bacterium	0	0	0	0	0	0	0	0	0	0	0.00030012	0.00030012	0	0	0.00030012	0.00030012	0	0	0	0.00030012	0.00030012	0.00030012	0.00030012
D_0__Bacteria;D_1__Proteobacteria;D_2__Alphaproteobacteria;D_3__DB1-14	0	0	0	0	0	0	0	0	0	0	0	0	0	0	0	0	0.0015006	0	0	0	0	0	0.00060024
D_0__Archaea;D_1__Thaumarchaeota;D_2__Marine Group I;D_3__Unknown Order	0	0.00030012	0	0	0	0	0	0	0	0.00030012	0	0	0.00030012	0	0	0	0	0	0	0	0	0	0
D_0__Bacteria;D_1__Hydrogenedentes;D_2__uncultured bacterium;D_3__uncultured bacterium	0	0	0	0	0	0	0	0	0	0	0	0	0	0	0.00030012	0	0.00090036	0	0.00060024	0.00030012	0	0	0
D_0__Bacteria;D_1__Gracilibacteria;D_2__uncultured bacterium;D_3__uncultured bacterium	0	0	0	0	0	0	0	0.00030012	0	0	0	0	0	0.00030012	0	0.00090036	0.00030012	0	0	0	0	0	0.00030012
D_0__Bacteria;D_1__Armatimonadetes;D_2__uncultured bacterium;D_3__uncultured bacterium	0	0	0	0	0	0	0.00030012	0	0	0.00030012	0	0.00030012	0.00060024	0.00030012	0.00030012	0	0	0	0	0	0	0	0
D_0__Bacteria;D_1__Omnitrophica;D_2__NPL-UPA2;Other	0	0	0	0	0	0	0	0	0	0.00030012	0	0.00060024	0.00060024	0	0	0	0	0	0	0	0	0.00030012	0
D_0__Bacteria;D_1__Acidobacteria;D_2__Subgroup 22;D_3__uncultured bacterium	0	0	0	0	0	0	0	0	0	0	0	0.00030012	0.00090036	0.00030012	0	0	0	0	0	0	0	0	0
D_0__Bacteria;D_1__Latescibacteria;D_2__uncultured bacterium;D_3__uncultured bacterium	0	0	0	0	0	0	0	0	0	0	0	0.00090036	0.00030012	0	0	0	0	0	0	0	0.00030012	0	0
D_0__Bacteria;D_1__Parcubacteria;D_2__uncultured bacterium;D_3__uncultured bacterium	0	0	0	0	0	0	0.00030012	0	0	0.00030012	0	0	0	0	0	0	0	0	0	0	0.00030012	0	0.00030012
D_0__Bacteria;D_1__Verrucomicrobia;D_2__Verrucomicrobia Incertae Sedis;D_3__Unknown Order	0	0	0	0	0	0	0.00030012	0	0	0.00060024	0	0	0	0	0	0	0	0	0	0	0	0.00030012	0
D_0__Archaea;D_1__Miscellaneous Crenarchaeotic Group;D_2__uncultured archaeon;D_3__uncultured archaeon	0	0	0	0	0	0	0	0	0	0	0	0.00120048	0	0	0	0	0	0	0	0	0	0	0
D_0__Bacteria;D_1__Acidobacteria;D_2__Acidobacteria;D_3__Acidobacteriales	0	0	0	0	0	0	0	0	0	0	0.00030012	0.00060024	0	0.00030012	0	0	0	0	0	0	0	0	0
D_0__Bacteria;D_1__Acidobacteria;D_2__Holophagae;D_3__Subgroup 7	0	0	0	0	0	0	0	0	0	0.00030012	0	0	0.00060024	0	0.00030012	0	0	0	0	0	0	0	0
D_0__Bacteria;D_1__Firmicutes;D_2__Bacilli;D_3__Lactobacillales	0	0	0	0	0	0.00030012	0	0	0	0.00030012	0	0.00030012	0	0	0	0	0	0	0.00030012	0	0	0	0
D_0__Bacteria;D_1__Proteobacteria;D_2__Betaproteobacteria;D_3__B1-7BS	0	0	0	0	0	0	0	0	0	0	0	0	0.00030012	0.00030012	0	0	0	0	0	0	0	0	0.00060024
D_0__Bacteria;D_1__Proteobacteria;D_2__Gammaproteobacteria;D_3__Order Incertae Sedis	0	0	0	0	0	0	0	0	0	0	0.00060024	0.00030012	0.00030012	0	0	0	0	0	0	0	0	0	0
D_0__Bacteria;D_1__Verrucomicrobia;D_2__OPB35 soil group;D_3__uncultured Verrucomicrobia bacterium	0	0	0	0	0	0	0.00030012	0.00030012	0	0.00030012	0	0	0	0	0	0	0	0	0	0	0	0	0
D_0__Bacteria;D_1__Cyanobacteria;D_2__Chloroplast;D_3__Spermatozopsis exsultans	0	0	0	0	0	0	0	0	0	0	0	0	0	0	0	0	0	0	0	0	0	0.00090036	0
D_0__Bacteria;D_1__Chloroflexi;D_2__uncultured;D_3__uncultured bacterium	0	0	0	0	0	0	0	0	0	0	0	0.00060024	0	0	0	0	0	0	0	0	0	0.00030012	0
D_0__Bacteria;D_1__Firmicutes;D_2__Erysipelotrichia;D_3__Erysipelotrichales	0	0	0	0	0	0	0	0	0	0	0.00030012	0	0.00030012	0.00030012	0	0	0	0	0	0	0	0	0
D_0__Bacteria;D_1__Fusobacteria;D_2__Fusobacteriia;D_3__Fusobacteriales	0	0	0	0	0	0	0	0	0	0	0	0	0.00030012	0.00060024	0	0	0	0	0	0	0	0	0
D_0__Bacteria;D_1__Gemmatimonadetes;D_2__Gemmatimonadetes;D_3__AT425-EubC11 terrestrial group	0	0	0	0	0	0	0	0	0	0	0.00060024	0	0	0	0	0	0	0	0.00030012	0	0	0	0
D_0__Bacteria;D_1__Proteobacteria;D_2__Deltaproteobacteria;D_3__Desulfovibrionales	0	0	0	0	0	0	0	0	0	0	0	0.00030012	0	0.00060024	0	0	0	0	0	0	0	0	0
D_0__Bacteria;D_1__Acidobacteria;D_2__Acidobacteria;D_3__Subgroup 4	0	0	0	0	0	0	0	0	0	0	0.00030012	0	0	0.00030012	0	0	0	0	0	0	0	0	0
D_0__Bacteria;D_1__Actinobacteria;D_2__Actinobacteria;D_3__Pseudonocardiales	0	0	0	0	0	0	0	0.00030012	0	0.00030012	0	0	0	0	0	0	0	0	0	0	0	0	0
D_0__Bacteria;D_1__Bacteroidetes;D_2__Bacteroidetes VC2.1 Bac22;Other	0	0	0	0	0	0	0	0.00030012	0	0	0	0	0.00030012	0	0	0	0	0	0	0	0	0	0
D_0__Bacteria;D_1__Candidate division OP3;D_2__uncultured bacterium;D_3__uncultured bacterium	0	0	0	0	0	0	0	0	0	0	0	0	0.00030012	0.00030012	0	0	0	0	0	0	0	0	0
D_0__Bacteria;D_1__Firmicutes;D_2__Negativicutes;D_3__Selenomonadales	0	0	0	0	0	0	0	0	0	0	0	0	0	0.00060024	0	0	0	0	0	0	0	0	0
D_0__Bacteria;D_1__Proteobacteria;D_2__Deltaproteobacteria;D_3__DTB120	0	0	0	0	0	0	0	0	0	0.00060024	0	0	0	0	0	0	0	0	0	0	0	0	0
D_0__Archaea;D_1__Thaumarchaeota;D_2__Marine Group I;Other	0	0	0	0	0	0	0	0	0	0	0	0	0	0	0	0	0	0	0	0	0	0	0
D_0__Archaea;D_1__Woesearchaeota (DHVEG-6);D_2__uncultured euryarchaeote;D_3__uncultured euryarchaeote	0	0	0	0	0	0	0	0	0	0	0	0	0	0	0	0	0	0	0	0	0	0	0.00030012
D_0__Bacteria;D_1__Acidobacteria;D_2__Acidobacteria;D_3__Subgroup 11	0	0	0	0	0	0	0	0	0	0	0	0.00030012	0	0	0	0	0	0	0	0	0	0	0
D_0__Bacteria;D_1__Acidobacteria;D_2__Acidobacteria;D_3__Subgroup 12	0	0	0	0	0	0	0	0	0	0	0	0	0.00030012	0	0	0	0	0	0	0	0	0	0
D_0__Bacteria;D_1__Candidate division SR1;D_2__uncultured bacterium;D_3__uncultured bacterium	0	0	0	0	0	0	0	0	0	0	0	0	0	0	0	0	0	0	0	0	0	0.00030012	0
D_0__Bacteria;D_1__Chloroflexi;D_2__TK10;D_3__uncultured bacterium	0	0	0	0	0	0	0	0	0	0	0	0	0	0	0	0	0	0	0	0	0	0	0
D_0__Bacteria;D_1__Chloroflexi;D_2__Thermomicrobia;D_3__JG30-KF-CM45	0	0	0	0	0	0	0	0	0	0	0	0	0	0	0	0	0.00030012	0	0	0	0	0	0
D_0__Bacteria;D_1__Cyanobacteria;D_2__Chloroplast;D_3__Pedinomonas minor	0	0	0	0	0	0	0	0	0	0	0	0	0	0	0	0	0	0.00030012	0	0	0	0	0
D_0__Bacteria;D_1__Cyanobacteria;D_2__Chloroplast;D_3__uncultured diatom	0	0	0	0	0	0	0	0	0	0	0	0	0	0	0	0	0	0	0	0	0.00030012	0	0
D_0__Bacteria;D_1__Cyanobacteria;D_2__Chloroplast;D_3__uncultured phototrophic eukaryote	0	0.00030012	0	0	0	0	0	0	0	0	0	0	0	0	0	0	0	0	0	0	0	0	0
D_0__Bacteria;D_1__Cyanobacteria;D_2__Cyanobacteria;D_3__SubsectionIV	0	0	0	0	0	0	0	0.00030012	0	0	0	0	0	0	0	0	0	0	0	0	0	0	0
D_0__Bacteria;D_1__Deinococcus-Thermus;D_2__Deinococci;D_3__Thermales	0	0	0	0	0	0	0	0	0	0	0	0	0	0	0	0	0	0	0	0	0	0	0.00030012
D_0__Bacteria;D_1__Fibrobacteres;D_2__Fibrobacteria;D_3__Fibrobacterales	0	0	0	0	0	0	0	0	0	0	0	0	0	0	0	0	0	0	0	0	0	0	0.00030012
D_0__Bacteria;D_1__Gracilibacteria;Other;Other	0	0	0	0	0	0	0	0	0	0	0	0	0	0	0	0	0.00030012	0	0	0	0	0	0
D_0__Bacteria;D_1__Hydrogenedentes;Other;Other	0	0	0	0	0	0	0	0	0	0	0	0	0	0	0	0	0	0	0	0	0	0	0
D_0__Bacteria;D_1__Lentisphaerae;D_2__WCHB1-41;D_3__uncultured bacterium	0	0	0	0	0	0	0	0	0	0	0	0	0	0	0	0	0	0	0	0	0	0.00030012	0
D_0__Bacteria;D_1__Microgenomates;D_2__uncultured bacterium;D_3__uncultured bacterium	0	0	0	0	0	0	0	0	0	0	0	0	0	0	0	0	0	0	0	0	0	0	0
D_0__Bacteria;D_1__Parcubacteria;D_2__uncultured Parcubacteria bacterium;D_3__uncultured Parcubacteria bacterium	0	0	0	0	0	0	0	0	0	0	0	0.00030012	0	0	0	0	0	0	0	0	0	0	0
D_0__Bacteria;D_1__Parcubacteria;D_2__uncultured soil bacterium;D_3__uncultured soil bacterium	0	0	0	0	0	0	0	0	0	0	0	0	0.00030012	0	0	0	0	0	0	0	0	0	0
D_0__Bacteria;D_1__Proteobacteria;D_2__Alphaproteobacteria;D_3__Parvularculales	0	0	0	0	0	0	0	0	0	0	0	0	0	0.00030012	0	0	0	0	0	0	0	0	0
D_0__Bacteria;D_1__TM6;Other;Other	0	0	0	0	0	0	0.00030012	0	0	0	0	0	0	0	0	0	0	0	0	0	0	0	0

## Sheet:  Family
name	MA0	MA5	MA10	MB0	MB5	MB10	MC0	MC5	JA0	JA5	JA10	JB0	JB5	JC0	JC5	JC10	SA0	SA5	SA10	SB0	SB5	SB10	SC0
#OTU ID	4	6	8	10	12	14	16	18	20	22	24	26	28	30	32	34	36	38	40	42	44	46	48
D_0__Bacteria;D_1__Proteobacteria;D_2__Betaproteobacteria;D_3__Burkholderiales;D_4__Comamonadaceae	0.327131	0.30072	0.189976	0.237995	0.382653	0.279712	0.229892	0.438776	0.328631	0.196579	0.518908	0.266507	0.290816	0.304922	0.246098	0.195678	0.337635	0.0672269	0.0402161	0.0573229	0.0564226	0.164466	0.133854
D_0__Bacteria;D_1__Actinobacteria;D_2__Actinobacteria;D_3__Frankiales;D_4__Sporichthyaceae	0.0906363	0.0945378	0.22599	0.256303	0.160564	0.191477	0.137755	0.119748	0.172569	0.0840336	0.0255102	0.0735294	0.0627251	0.0753301	0.165366	0.160264	0.0882353	0.140156	0.204982	0.228691	0.205282	0.296519	0.147959
D_0__Bacteria;D_1__Proteobacteria;D_2__Gammaproteobacteria;D_3__Pseudomonadales;D_4__Moraxellaceae	0.00720288	0.0696279	0.111645	0.0387155	0.0234094	0.0606242	0.0387155	0.020108	0.0138055	0.212185	0.0183073	0.120048	0.157863	0.108043	0.00240096	0.00420168	0.00780312	0.0123049	0.0156062	0.0015006	0.0285114	0.0786315	0.111645
D_0__Bacteria;D_1__Proteobacteria;D_2__Alphaproteobacteria;D_3__Caulobacterales;D_4__Caulobacteraceae	0.00690276	0.017407	0.00510204	0.00060024	0.00090036	0.0030012	0.0114046	0.00780312	0.0111044	0.0165066	0.0105042	0.00330132	0.0030012	0.00840336	0.00210084	0.0162065	0.0771309	0.20018	0.308824	0.290816	0.177671	0.0030012	0.0528211
D_0__Bacteria;D_1__Proteobacteria;D_2__Betaproteobacteria;D_3__Hydrogenophilales;D_4__Hydrogenophilaceae	0.0468187	0.0558223	0.176771	0.195078	0.104442	0.134454	0.0672269	0.0591236	0.0726291	0.039916	0.0129052	0.0345138	0.0258103	0.02491	0.0180072	0.0165066	0.0114046	0.00690276	0.0162065	0.0153061	0.0135054	0.0447179	0.0381152
D_0__Bacteria;D_1__Bacteroidetes;D_2__Flavobacteriia;D_3__Flavobacteriales;D_4__Flavobacteriaceae	0.32533	0.180072	0.0192077	0.0306122	0.0840336	0.05012	0.0111044	0.0060024	0.007503	0.00390156	0.0153061	0.0171068	0.0180072	0.0342137	0.0369148	0.0822329	0.067527	0.126351	0.0345138	0.0210084	0.0144058	0.0105042	0.0390156
D_0__Bacteria;D_1__Actinobacteria;D_2__Acidimicrobiia;D_3__Acidimicrobiales;D_4__Acidimicrobiaceae	0.0135054	0.0348139	0.0636255	0.0369148	0.0291116	0.0282113	0.017407	0.0156062	0.0264106	0.0111044	0.0030012	0.0117047	0.0123049	0.00990396	0.0957383	0.0468187	0.0366146	0.0384154	0.039916	0.0297119	0.067527	0.0483193	0.0129052
D_0__Bacteria;D_1__Bacteroidetes;D_2__Sphingobacteriia;D_3__Sphingobacteriales;D_4__Chitinophagaceae	0.0213085	0.0348139	0.030012	0.0318127	0.0222089	0.0366146	0.037515	0.0261104	0.0228091	0.0297119	0.0237095	0.0321128	0.0303121	0.0267107	0.0222089	0.0402161	0.0228091	0.0120048	0.0177071	0.0144058	0.022509	0.0969388	0.0342137
D_0__Bacteria;D_1__Proteobacteria;D_2__Alphaproteobacteria;D_3__Sphingomonadales;D_4__Sphingomonadaceae	0.0183073	0.00930372	0.0111044	0.0123049	0.0162065	0.0153061	0.0618247	0.0384154	0.0627251	0.0282113	0.0270108	0.0282113	0.0207083	0.0219088	0.0780312	0.0921369	0.0483193	0.0135054	0.0162065	0.0111044	0.0144058	0.0186074	0.0222089
D_0__Bacteria;D_1__Proteobacteria;D_2__Betaproteobacteria;D_3__Burkholderiales;D_4__Burkholderiaceae	0.0147059	0.0171068	0.02491	0.0285114	0.0171068	0.039916	0.0708283	0.0330132	0.0543217	0.0378151	0.0189076	0.02491	0.0255102	0.0219088	0.0090036	0.015006	0.00930372	0.0135054	0.0303121	0.0393157	0.0417167	0.0216086	0.0408163
D_0__Bacteria;D_1__Proteobacteria;D_2__Betaproteobacteria;Other;Other	0.00060024	0.00390156	0.00390156	0.0015006	0.00180072	0.00060024	0.032413	0.0273109	0.0162065	0.0453181	0.0558223	0.0219088	0.0183073	0.0231092	0.0492197	0.0336134	0.0090036	0.0672269	0.00120048	0.00480192	0.0132053	0.0015006	0.0147059
D_0__Bacteria;D_1__Cyanobacteria;D_2__Cyanobacteria;D_3__SubsectionI;D_4__FamilyI	0	0	0	0	0	0	0.00270108	0.00120048	0.00060024	0.00120048	0.0015006	0.00090036	0.00180072	0.00060024	0.047419	0.0459184	0.0183073	0.108343	0.0801321	0.0681273	0.0567227	0.0030012	0.00060024
D_0__Bacteria;D_1__Proteobacteria;D_2__Gammaproteobacteria;D_3__Xanthomonadales;D_4__Xanthomonadaceae	0.00210084	0.00180072	0	0.00120048	0.00030012	0.00060024	0.00540216	0.00360144	0.0108043	0.00120048	0.00780312	0.00780312	0.00690276	0.0060024	0.0213085	0.0258103	0.0786315	0.0447179	0.0273109	0.0423169	0.0726291	0.0030012	0.0411164
D_0__Bacteria;D_1__Proteobacteria;D_2__Betaproteobacteria;D_3__Neisseriales;D_4__Neisseriaceae	0	0.00180072	0	0.00060024	0.00030012	0.00030012	0.0111044	0.0402161	0.0318127	0.017407	0.0843337	0.0240096	0.0192077	0.05012	0.0177071	0.0180072	0.00660264	0.00120048	0	0.00030012	0.00810324	0.00060024	0.00120048
D_0__Bacteria;D_1__Proteobacteria;D_2__Betaproteobacteria;D_3__Methylophilales;D_4__Methylophilaceae	0.007503	0.00810324	0.0183073	0.0216086	0.0123049	0.0291116	0.00870348	0.0147059	0.0117047	0.0408163	0.0090036	0.037515	0.022509	0.0162065	0.0045018	0.0030012	0.0045018	0.00540216	0.00330132	0.00570228	0.00330132	0.00690276	0.00840336
D_0__Bacteria;D_1__Bacteroidetes;D_2__Cytophagia;D_3__Cytophagales;D_4__Cytophagaceae	0.00810324	0.0222089	0.012605	0.0129052	0.020108	0.0231092	0.0195078	0.0186074	0.0114046	0.0207083	0.0120048	0.0129052	0.0159064	0.00990396	0.0030012	0.00570228	0.00120048	0.00180072	0.00060024	0.00120048	0.00210084	0.0168067	0.00390156
D_0__Bacteria;D_1__Proteobacteria;D_2__Gammaproteobacteria;D_3__Enterobacteriales;D_4__Enterobacteriaceae	0	0.00030012	0	0	0	0	0.00720288	0.00180072	0.00210084	0.0216086	0.0015006	0.0015006	0.00240096	0.00930372	0.0090036	0.0222089	0.0204082	0.0060024	0.0147059	0.00630252	0.0147059	0.017407	0.0753301
D_0__Bacteria;D_1__Proteobacteria;D_2__Betaproteobacteria;D_3__Burkholderiales;D_4__Alcaligenaceae	0.00630252	0.00870348	0.0120048	0.0120048	0.0045018	0.0132053	0.00990396	0.00510204	0.0108043	0.00660264	0.0030012	0.0129052	0.0090036	0.00720288	0.00240096	0.00360144	0.00510204	0.00990396	0.012605	0.0141056	0.022509	0.00540216	0.00690276
D_0__Bacteria;D_1__Proteobacteria;D_2__Betaproteobacteria;D_3__Rhodocyclales;D_4__Rhodocyclaceae	0.00330132	0.00210084	0.00270108	0.00210084	0.00780312	0.00420168	0.00390156	0.0105042	0.00270108	0.0138055	0.0177071	0.0456182	0.0411164	0.0270108	0.00180072	0.00240096	0.0015006	0.0030012	0	0.00030012	0.00120048	0.00060024	0.0111044
D_0__Bacteria;D_1__Cyanobacteria;D_2__Chloroplast;D_3__uncultured bacterium;D_4__uncultured bacterium	0.0153061	0.0255102	0	0	0.0141056	0	0.00060024	0	0	0.0015006	0.00120048	0.00120048	0.00240096	0.00120048	0.00120048	0.00120048	0.00120048	0.0297119	0.0336134	0.0333133	0.0405162	0	0.00090036
D_0__Bacteria;D_1__Proteobacteria;D_2__Alphaproteobacteria;D_3__Rhodobacterales;D_4__Rhodobacteraceae	0.00090036	0.00480192	0.00330132	0.00270108	0.0030012	0.00180072	0.00690276	0.00510204	0.00990396	0.00210084	0.0123049	0.0192077	0.0153061	0.0156062	0.0234094	0.0195078	0.00390156	0.007503	0.00480192	0.00390156	0.00120048	0.0045018	0.00660264
D_0__Bacteria;D_1__Proteobacteria;D_2__Betaproteobacteria;D_3__Burkholderiales;D_4__Oxalobacteraceae	0.0114046	0.0162065	0.00270108	0	0.00120048	0.00090036	0.0045018	0.0060024	0.00390156	0.00720288	0.0198079	0.00270108	0.0045018	0.0090036	0.00330132	0.00420168	0.00480192	0.00870348	0.00360144	0.00630252	0.00210084	0.0030012	0.00210084
D_0__Bacteria;D_1__Proteobacteria;D_2__Gammaproteobacteria;D_3__Pseudomonadales;D_4__Pseudomonadaceae	0.0045018	0.0141056	0.0015006	0.00060024	0.00420168	0.00120048	0.0123049	0.00480192	0.00870348	0.0159064	0.00780312	0.00930372	0.00840336	0.00930372	0.00120048	0.00090036	0.007503	0.00090036	0.0015006	0.00030012	0.00090036	0.00330132	0.00540216
D_0__Bacteria;D_1__Proteobacteria;D_2__Alphaproteobacteria;D_3__Rhizobiales;Other	0	0.0015006	0.00240096	0.00060024	0	0.00030012	0.0189076	0.00540216	0.0105042	0.00690276	0.00210084	0.007503	0.00420168	0.00360144	0.0111044	0.0144058	0.00840336	0.00390156	0.00570228	0.00360144	0.00210084	0.00210084	0.00930372
D_0__Bacteria;D_1__Proteobacteria;D_2__Gammaproteobacteria;D_3__Aeromonadales;D_4__Aeromonadaceae	0.00030012	0	0.00030012	0.0015006	0.00210084	0.00030012	0.00690276	0.0015006	0.0015006	0.00180072	0.0144058	0.00720288	0.00240096	0.0165066	0.00840336	0.007503	0.00720288	0.0123049	0.00570228	0.00060024	0.0045018	0.00120048	0.0147059
D_0__Bacteria;D_1__Planctomycetes;D_2__Planctomycetacia;D_3__Planctomycetales;D_4__Planctomycetaceae	0.00540216	0.0111044	0.00990396	0.00720288	0.0090036	0.007503	0.0045018	0.00180072	0.00270108	0.0015006	0.00090036	0.00270108	0.00180072	0.00120048	0.00780312	0.0102041	0.0045018	0.00420168	0.00690276	0.00480192	0.00780312	0.00090036	0.00270108
D_0__Bacteria;D_1__Bacteroidetes;D_2__Sphingobacteriia;D_3__Sphingobacteriales;D_4__NS11-12 marine group	0.00030012	0.00360144	0.007503	0.00690276	0.00630252	0.0117047	0.00420168	0.00810324	0.0045018	0.00720288	0.00240096	0.00510204	0.00810324	0.00420168	0.00270108	0.00480192	0.00240096	0.0015006	0.00330132	0.00360144	0.0015006	0.0090036	0.00270108
D_0__Bacteria;D_1__Actinobacteria;D_2__Actinobacteria;D_3__Propionibacteriales;D_4__Nocardioidaceae	0.00060024	0.00030012	0.00060024	0	0	0.00060024	0.0339136	0.00090036	0.00270108	0.00210084	0.00090036	0.00090036	0.00030012	0	0.00240096	0.00090036	0.00120048	0	0.00120048	0.00060024	0.0060024	0.00780312	0.0240096
D_0__Bacteria;D_1__Bacteroidetes;D_2__Sphingobacteriia;D_3__Sphingobacteriales;D_4__env.OPS 17	0.0216086	0.00720288	0.00240096	0.00360144	0.0138055	0.00540216	0.00060024	0.00090036	0.00090036	0.00030012	0	0.00180072	0.0111044	0.00390156	0.00120048	0.00210084	0.00570228	0.00090036	0.00180072	0.00060024	0.00120048	0	0
D_0__Bacteria;D_1__Proteobacteria;D_2__Alphaproteobacteria;D_3__Rhizobiales;D_4__Rhizobiaceae	0	0.00030012	0	0	0	0	0.00720288	0.00270108	0.00420168	0.00090036	0.00090036	0.00090036	0.00030012	0.00060024	0.00030012	0.0045018	0.0162065	0.00390156	0.00630252	0.0189076	0.0108043	0	0.00210084
D_0__Bacteria;D_1__Actinobacteria;D_2__Actinobacteria;D_3__Micrococcales;D_4__Microbacteriaceae	0.00030012	0.00060024	0.00060024	0.00090036	0.00060024	0.00060024	0.007503	0.0045018	0.00720288	0.0015006	0.00210084	0.00090036	0.00060024	0.00210084	0.00270108	0.00570228	0.0090036	0.00210084	0.00360144	0.00090036	0.00690276	0.00510204	0.00270108
D_0__Bacteria;D_1__Firmicutes;D_2__Bacilli;D_3__Bacillales;D_4__Family XII	0	0	0	0	0	0	0	0	0	0	0.00060024	0	0.00060024	0	0	0.00030012	0.00090036	0.00120048	0.00480192	0.00660264	0.00390156	0.0219088	0.0285114
D_0__Bacteria;D_1__Bacteroidetes;D_2__Flavobacteriia;D_3__Flavobacteriales;D_4__Cryomorphaceae	0.00060024	0.00090036	0.0030012	0.00420168	0.00330132	0.00240096	0.00480192	0.00480192	0.00390156	0.00270108	0.00420168	0.00390156	0.00270108	0.00270108	0.00510204	0.00240096	0.00480192	0.00060024	0.00090036	0.00030012	0.00030012	0.00720288	0.00240096
D_0__Bacteria;D_1__Verrucomicrobia;D_2__Opitutae;D_3__Opitutales;D_4__Opitutaceae	0.00210084	0.00060024	0.00390156	0.00480192	0.00360144	0.00510204	0.0030012	0.00180072	0.00240096	0.00630252	0.00210084	0.00060024	0.00420168	0.00330132	0.0030012	0.00330132	0.00030012	0.00060024	0.00060024	0.00060024	0	0.00060024	0.00030012
D_0__Bacteria;D_1__Bacteroidetes;D_2__Sphingobacteriia;D_3__Sphingobacteriales;D_4__Sphingobacteriaceae	0	0.0015006	0.00090036	0.00060024	0.00090036	0.00120048	0.00180072	0.0015006	0.00090036	0.00030012	0.00240096	0	0.00090036	0.00060024	0.00090036	0.00030012	0.0123049	0.0015006	0.00240096	0.00180072	0.00540216	0.00180072	0.0171068
D_0__Bacteria;D_1__Verrucomicrobia;D_2__Opitutae;D_3__Opitutae vadinHA64;D_4__uncultured bacterium	0.00240096	0.0045018	0.0060024	0.00480192	0.00180072	0.00360144	0.00360144	0.00180072	0.00180072	0.00330132	0.00030012	0.00090036	0.00120048	0.00120048	0.0015006	0.00180072	0.00090036	0.00030012	0.00030012	0.00060024	0.00060024	0.007503	0.00390156
D_0__Bacteria;D_1__Proteobacteria;Other;Other;Other	0.00060024	0.00180072	0.00210084	0.00180072	0.00180072	0.00060024	0.00090036	0.00330132	0.00120048	0.00510204	0.00030012	0.0015006	0.00090036	0.00120048	0.00480192	0.00510204	0.00330132	0	0.00030012	0.00090036	0.00090036	0.00090036	0.00060024
D_0__Bacteria;D_1__Bacteroidetes;D_2__Cytophagia;D_3__Cytophagales;D_4__Cyclobacteriaceae	0.00390156	0.00480192	0.00420168	0.00420168	0.0030012	0.0060024	0.0015006	0.00180072	0.00030012	0.00390156	0.0015006	0.00090036	0.00090036	0.00210084	0.00120048	0.0015006	0.00060024	0.00030012	0.00030012	0	0.00210084	0.0030012	0.00270108
D_0__Bacteria;D_1__Actinobacteria;D_2__Actinobacteria;D_3__Micrococcales;D_4__Micrococcaceae	0.00090036	0.00180072	0.00060024	0.00180072	0.00030012	0.00240096	0.0060024	0.00540216	0.00780312	0.0015006	0.00330132	0.00090036	0.0015006	0.00480192	0.00240096	0.0030012	0.00270108	0.00060024	0.00120048	0	0.00090036	0.00180072	0.00210084
D_0__Bacteria;D_1__Proteobacteria;D_2__Betaproteobacteria;D_3__TRA3-20;D_4__uncultured bacterium	0.0015006	0	0.00090036	0.00120048	0	0.00030012	0.00870348	0.0045018	0.00510204	0.00780312	0.00210084	0.00540216	0.00180072	0.00390156	0.00330132	0.00090036	0.00030012	0.00060024	0.00030012	0.00120048	0.00060024	0.00030012	0
D_0__Bacteria;D_1__Proteobacteria;D_2__Alphaproteobacteria;D_3__Rhodospirillales;D_4__Acetobacteraceae	0.00060024	0.00090036	0.00120048	0.00060024	0.00090036	0.00090036	0.0045018	0.00120048	0.00060024	0.0030012	0.00120048	0.00210084	0.0030012	0.00210084	0.00510204	0.00570228	0.00240096	0.00120048	0.0015006	0.0015006	0.00090036	0.00090036	0.00090036
D_0__Bacteria;D_1__Verrucomicrobia;D_2__OPB35 soil group;D_3__uncultured bacterium;D_4__uncultured bacterium	0.00030012	0.00060024	0.00090036	0	0.00180072	0.00060024	0.0015006	0.0030012	0.00210084	0.0045018	0.00090036	0.00480192	0.00360144	0.00360144	0.00060024	0	0	0.00060024	0.00060024	0.00090036	0	0	0.00060024
D_0__Bacteria;D_1__Acidobacteria;D_2__Acidobacteria;D_3__Subgroup 6;D_4__uncultured bacterium	0	0	0	0	0	0	0.00120048	0.00030012	0.00120048	0.00060024	0.00120048	0.00630252	0.00570228	0.00240096	0.0090036	0.00630252	0.00390156	0.00120048	0.00090036	0.00120048	0.00180072	0	0.00030012
D_0__Bacteria;D_1__Armatimonadetes;D_2__Armatimonadia;D_3__Armatimonadales;D_4__uncultured bacterium	0.00090036	0.00210084	0	0.00060024	0.0015006	0	0.00120048	0.0015006	0.00060024	0.00060024	0.0015006	0.00660264	0.00330132	0.0015006	0.00180072	0.0030012	0.00090036	0.00030012	0.00090036	0.00030012	0.00060024	0.0135054	0.00030012
D_0__Bacteria;D_1__Verrucomicrobia;D_2__Verrucomicrobiae;D_3__Verrucomicrobiales;D_4__Verrucomicrobiaceae	0.00090036	0.00180072	0.00030012	0.00030012	0.00180072	0.00060024	0.00120048	0.00060024	0.00090036	0.00060024	0.00060024	0.0030012	0.00240096	0.00120048	0.00030012	0.00060024	0.00060024	0	0	0	0	0.0108043	0.0117047
Unassigned;Other;Other;Other;Other	0.0015006	0.00210084	0.00090036	0.00030012	0.00180072	0.00210084	0.00060024	0.00090036	0.00030012	0.00210084	0	0.00120048	0.00060024	0.00030012	0.00120048	0.00090036	0.00090036	0.0015006	0.00240096	0.00240096	0.00270108	0.0060024	0.00360144
D_0__Bacteria;D_1__Proteobacteria;D_2__Betaproteobacteria;D_3__Nitrosomonadales;D_4__Nitrosomonadaceae	0.00060024	0.00060024	0	0.00030012	0	0	0.00240096	0.00090036	0.00120048	0.00270108	0.00060024	0.00630252	0.00690276	0.007503	0.00090036	0.00030012	0.00060024	0.00030012	0	0.00090036	0.00060024	0.00030012	0.00030012
D_0__Bacteria;D_1__Bacteroidetes;D_2__Flavobacteriia;D_3__Flavobacteriales;D_4__NS9 marine group	0.00090036	0.00180072	0.0015006	0.00180072	0.00030012	0.00090036	0	0.00030012	0.00120048	0.00030012	0.00120048	0.00330132	0.00180072	0.00210084	0.0015006	0.00210084	0.00090036	0.00090036	0.00270108	0.00270108	0.00180072	0.0060024	0.00060024
D_0__Bacteria;D_1__Proteobacteria;D_2__Alphaproteobacteria;D_3__Rhizobiales;D_4__MNG7	0.00030012	0	0.00270108	0.00120048	0.00120048	0.00030012	0.0030012	0.00270108	0.00480192	0.00180072	0.0030012	0.00180072	0.00240096	0.00120048	0.0015006	0.00390156	0.00030012	0.00030012	0.00060024	0.00210084	0.00060024	0	0.00060024
D_0__Bacteria;D_1__Proteobacteria;D_2__Alphaproteobacteria;D_3__Rhizobiales;D_4__FukuN57	0	0.00060024	0.00060024	0.00030012	0	0.00030012	0.00270108	0.00120048	0.00090036	0.00030012	0.00030012	0.00060024	0.00060024	0.00090036	0.007503	0.0060024	0.00090036	0.00270108	0.00210084	0.00180072	0.00120048	0.0030012	0.00060024
D_0__Bacteria;D_1__Verrucomicrobia;D_2__Spartobacteria;D_3__Chthoniobacterales;D_4__DA101 soil group	0	0	0	0	0	0	0.00960384	0.00270108	0.00570228	0.00090036	0.00090036	0.00180072	0.00180072	0.00240096	0.00240096	0.00120048	0.00030012	0	0	0	0	0.00180072	0
D_0__Bacteria;D_1__Proteobacteria;D_2__Alphaproteobacteria;D_3__Rhizobiales;D_4__Hyphomicrobiaceae	0	0	0	0	0	0	0.00180072	0.00120048	0.00180072	0.00030012	0.00270108	0.0015006	0.0015006	0.00180072	0.0015006	0.00270108	0.00270108	0.00180072	0.00270108	0.00330132	0.00240096	0.00030012	0
D_0__Bacteria;D_1__Firmicutes;D_2__Bacilli;D_3__Bacillales;D_4__Planococcaceae	0	0	0	0	0	0	0	0	0	0	0.0015006	0.00030012	0.00030012	0.00180072	0	0	0.00030012	0	0.00090036	0.00060024	0.0015006	0.00990396	0.0129052
D_0__Bacteria;D_1__Proteobacteria;D_2__Epsilonproteobacteria;D_3__Campylobacterales;D_4__Campylobacteraceae	0.00060024	0	0.00270108	0.00360144	0.00390156	0.00780312	0.00060024	0	0.00030012	0.00180072	0.00060024	0.00090036	0.00240096	0.00090036	0	0	0	0.00030012	0	0.00060024	0.00060024	0.00030012	0.00060024
D_0__Bacteria;D_1__Gemmatimonadetes;D_2__Gemmatimonadetes;D_3__Gemmatimonadales;D_4__Gemmatimonadaceae	0	0.00060024	0.00030012	0.00030012	0.00060024	0.00030012	0.00090036	0.00120048	0.00030012	0.00390156	0.00210084	0.00480192	0.0015006	0.00270108	0.0030012	0.00090036	0.00060024	0.00090036	0	0	0	0	0.00030012
D_0__Bacteria;D_1__Chloroflexi;D_2__SL56 marine group;D_3__uncultured bacterium;D_4__uncultured bacterium	0.00060024	0.00090036	0.00360144	0.00120048	0.00120048	0.00210084	0.00270108	0.00060024	0.0015006	0.00210084	0	0.00060024	0.00060024	0	0.0015006	0.00090036	0.00060024	0.00030012	0.00090036	0.00060024	0.00060024	0.00270108	0
D_0__Bacteria;D_1__Chloroflexi;D_2__Chloroflexia;D_3__Chloroflexales;D_4__Roseiflexaceae	0	0.00090036	0	0	0.00030012	0.00030012	0.00180072	0.00180072	0.00090036	0.00090036	0.00030012	0.00090036	0.00030012	0.00090036	0.00240096	0.00270108	0.00240096	0	0	0.00030012	0.00060024	0.00510204	0.00120048
D_0__Bacteria;D_1__Proteobacteria;D_2__Gammaproteobacteria;D_3__Xanthomonadales;D_4__Xanthomonadales Incertae Sedis	0	0.00030012	0	0	0	0	0.00060024	0.00030012	0.00060024	0.00090036	0.00240096	0.007503	0.00540216	0.00420168	0	0	0	0	0	0	0	0.00030012	0.00240096
D_0__Bacteria;D_1__Firmicutes;D_2__Bacilli;D_3__Bacillales;D_4__Bacillaceae	0	0	0	0	0	0	0	0	0	0	0.00030012	0	0	0	0	0.00030012	0	0.00090036	0.00210084	0.00870348	0.00960384	0.00120048	0.00060024
D_0__Bacteria;D_1__Verrucomicrobia;D_2__OPB35 soil group;Other;Other	0.00030012	0.00060024	0.00030012	0	0.00210084	0.00030012	0.00030012	0.00090036	0.00090036	0.00240096	0.00090036	0.00090036	0.0015006	0.00030012	0.00210084	0.00090036	0.00180072	0.00090036	0.00090036	0.0030012	0.00120048	0	0.00060024
D_0__Bacteria;D_1__Proteobacteria;D_2__Alphaproteobacteria;D_3__Rickettsiales;D_4__Mitochondria	0.00090036	0.00090036	0.00240096	0.00030012	0	0.00030012	0.00030012	0	0	0.00090036	0	0	0	0.00030012	0	0.00030012	0	0.00060024	0.00030012	0.0015006	0.00060024	0	0
D_0__Bacteria;D_1__Nitrospirae;D_2__Nitrospira;D_3__Nitrospirales;D_4__Nitrospiraceae	0	0	0	0	0	0	0.00030012	0.00030012	0.00030012	0.00180072	0.00120048	0.00630252	0.00660264	0.0060024	0	0	0	0	0	0	0	0	0
D_0__Bacteria;D_1__Actinobacteria;D_2__Acidimicrobiia;D_3__Acidimicrobiales;D_4__uncultured	0	0.00060024	0.00240096	0.00210084	0.00120048	0.0015006	0.00090036	0	0.00090036	0.00060024	0.00030012	0.00090036	0.00060024	0.00030012	0.00240096	0.0045018	0.00030012	0	0.00030012	0.00090036	0.00030012	0.00120048	0
D_0__Bacteria;D_1__Proteobacteria;D_2__Gammaproteobacteria;D_3__Xanthomonadales;Other	0.00120048	0.00090036	0	0	0.00090036	0	0.00240096	0.00270108	0.00060024	0.0030012	0.00120048	0.0030012	0.00270108	0.00210084	0.00060024	0.00060024	0.00030012	0	0	0	0	0	0
D_0__Bacteria;D_1__Chlorobi;D_2__Chlorobia;D_3__Chlorobiales;D_4__OPB56	0	0	0.00120048	0.00210084	0.00240096	0.00060024	0.00180072	0.00090036	0.00060024	0.00090036	0.00030012	0.0015006	0.00060024	0.00030012	0.0015006	0.00120048	0.00030012	0.00090036	0.00060024	0.00090036	0.00090036	0.00030012	0.00030012
D_0__Bacteria;D_1__Actinobacteria;D_2__Actinobacteria;D_3__PeM15;Other	0	0	0.00060024	0.00090036	0.00030012	0	0.00090036	0.00090036	0.00060024	0.00180072	0	0.00030012	0	0.00030012	0.00360144	0.00180072	0.00210084	0.00120048	0.00030012	0.00030012	0.00030012	0.00240096	0.00240096
D_0__Bacteria;D_1__Cyanobacteria;D_2__Chloroplast;Other;Other	0.00030012	0.00120048	0	0	0.00120048	0	0	0	0	0.00090036	0.00030012	0.00060024	0	0.00030012	0.00090036	0.00240096	0.00090036	0.00390156	0.00330132	0.00180072	0.00120048	0.00030012	0.00090036
D_0__Bacteria;D_1__Actinobacteria;Other;Other;Other	0.00090036	0.00120048	0.00180072	0.00180072	0.00180072	0.00180072	0.0015006	0.00120048	0.00240096	0.0015006	0.00090036	0.00120048	0.00060024	0.00120048	0	0	0	0	0	0	0.00030012	0	0
D_0__Bacteria;D_1__Planctomycetes;D_2__Phycisphaerae;D_3__Phycisphaerales;D_4__Phycisphaeraceae	0.00030012	0.00030012	0.00120048	0	0.00060024	0.00090036	0	0	0	0.00060024	0.00030012	0	0.00030012	0.00030012	0.00060024	0.00060024	0	0.00180072	0.00210084	0.0015006	0.0030012	0	0
D_0__Bacteria;D_1__Bacteroidetes;Other;Other;Other	0.00210084	0.00210084	0.00120048	0.00060024	0.0015006	0.00180072	0	0.00060024	0.00060024	0.00030012	0.00030012	0.00030012	0.00120048	0.00030012	0.00060024	0.00030012	0.00060024	0.00060024	0.00090036	0.00090036	0	0.0015006	0.00060024
D_0__Bacteria;D_1__Verrucomicrobia;D_2__Spartobacteria;D_3__Chthoniobacterales;Other	0.00060024	0	0.0015006	0.00090036	0.00060024	0.00270108	0.00210084	0.00330132	0.00120048	0.00090036	0.00030012	0.00030012	0.00120048	0	0	0.00060024	0.00060024	0	0	0.00030012	0	0.00090036	0
D_0__Bacteria;D_1__Actinobacteria;D_2__Thermoleophilia;D_3__Gaiellales;D_4__uncultured	0	0	0.00090036	0.00090036	0	0.00030012	0.0015006	0	0.00060024	0	0	0.00030012	0	0.00060024	0.00120048	0.00210084	0.00330132	0.00090036	0.00120048	0.00120048	0.00120048	0.00120048	0
D_0__Bacteria;D_1__Proteobacteria;D_2__Betaproteobacteria;D_3__SC-I-84;D_4__uncultured bacterium	0	0	0	0	0	0	0	0	0	0.00060024	0.00090036	0.0045018	0.0060024	0.0045018	0	0	0.00030012	0	0	0	0	0	0.00060024
D_0__Bacteria;D_1__Proteobacteria;D_2__Alphaproteobacteria;D_3__Sphingomonadales;D_4__Erythrobacteraceae	0.00030012	0.00030012	0	0	0	0	0.00060024	0.00030012	0.00060024	0.00030012	0.00120048	0	0.00060024	0.00060024	0.00270108	0.0030012	0.00030012	0.00030012	0.00060024	0.00060024	0.00120048	0	0.00390156
D_0__Bacteria;D_1__Proteobacteria;D_2__Alphaproteobacteria;D_3__SAR11 clade;D_4__LD12 freshwater group	0	0	0.00120048	0.00030012	0.0015006	0.00120048	0	0.00090036	0.00060024	0.00030012	0	0	0	0	0.00210084	0	0.00090036	0.00240096	0.0015006	0.00120048	0.00090036	0.00030012	0.00060024
D_0__Bacteria;D_1__Proteobacteria;D_2__Betaproteobacteria;D_3__Burkholderiales;Other	0.00120048	0.00120048	0.00090036	0.00030012	0.00120048	0.00060024	0.00330132	0.00060024	0.00060024	0.00060024	0.00120048	0.00090036	0.00030012	0.00030012	0.0015006	0	0	0	0	0	0.00090036	0	0.00120048
D_0__Bacteria;D_1__Planctomycetes;D_2__OM190;D_3__uncultured bacterium;D_4__uncultured bacterium	0.00030012	0.00030012	0	0.00030012	0.00030012	0	0	0	0	0	0	0.00090036	0	0.00030012	0.00120048	0.00120048	0.00090036	0.00180072	0.00240096	0.0030012	0.00240096	0	0
D_0__Bacteria;D_1__Proteobacteria;D_2__TA18;D_3__uncultured bacterium;D_4__uncultured bacterium	0	0.00030012	0.00030012	0.00120048	0	0	0.00120048	0	0.00030012	0	0	0.00030012	0	0	0.00330132	0.00330132	0.00240096	0.00090036	0.00060024	0	0.00120048	0	0
D_0__Bacteria;D_1__Proteobacteria;D_2__Alphaproteobacteria;D_3__Rhizobiales;D_4__Bradyrhizobiaceae	0	0.00060024	0	0	0	0	0.00180072	0.00090036	0.0015006	0.00120048	0.00060024	0.00180072	0	0	0	0.00030012	0.00090036	0	0.00120048	0.00120048	0.00180072	0.00060024	0.00060024
D_0__Bacteria;D_1__Acidobacteria;D_2__Acidobacteria;D_3__Subgroup 3;D_4__Unknown Family	0.00030012	0.00030012	0.00030012	0	0	0	0.00030012	0	0.00030012	0.00030012	0	0.0030012	0.00270108	0.00270108	0.00210084	0.00060024	0.0015006	0	0	0.00030012	0.00090036	0	0
D_0__Bacteria;D_1__Proteobacteria;D_2__Alphaproteobacteria;D_3__Caulobacterales;D_4__Hyphomonadaceae	0.00030012	0.00030012	0	0	0.0015006	0	0.00060024	0.00060024	0.00030012	0.00030012	0.0015006	0.00270108	0.00060024	0.00180072	0	0.00060024	0	0.00120048	0.00120048	0.00060024	0.00030012	0	0
D_0__Bacteria;D_1__Proteobacteria;D_2__Gammaproteobacteria;D_3__Oceanospirillales;D_4__Oceanospirillaceae	0.00030012	0.00060024	0.00090036	0	0.00060024	0	0.00180072	0.0015006	0.00120048	0.00270108	0.00120048	0.00120048	0.00030012	0.00060024	0	0.00030012	0.00030012	0.00030012	0	0	0	0	0
D_0__Bacteria;D_1__Deinococcus-Thermus;D_2__Deinococci;D_3__Deinococcales;D_4__Deinococcaceae	0	0	0	0	0	0	0	0	0.00060024	0	0.00060024	0	0	0	0.00090036	0.00120048	0	0.00030012	0.00030012	0.00240096	0.00420168	0.00030012	0.00120048
D_0__Bacteria;D_1__Bacteroidetes;D_2__Bacteroidetes vadinHA17;Other;Other	0	0	0	0	0	0	0	0	0.00030012	0.00030012	0.00060024	0.0060024	0.0045018	0.00240096	0	0	0	0	0	0	0	0	0
D_0__Bacteria;D_1__Proteobacteria;D_2__Betaproteobacteria;D_3__Nitrosomonadales;D_4__Gallionellaceae	0	0	0	0	0	0	0.0015006	0.00060024	0.00030012	0.0015006	0.00060024	0.00240096	0.00210084	0.00420168	0	0	0	0	0	0	0	0	0
D_0__Bacteria;D_1__Proteobacteria;D_2__Gammaproteobacteria;D_3__Methylococcales;D_4__Methylococcaceae	0	0.00030012	0	0.00030012	0	0	0	0	0	0.00870348	0.00090036	0.0015006	0.00090036	0.00060024	0	0	0	0	0	0	0	0	0
D_0__Bacteria;D_1__Proteobacteria;D_2__Gammaproteobacteria;D_3__Chromatiales;D_4__Chromatiaceae	0.00120048	0.00060024	0.00030012	0	0.0015006	0.00030012	0	0	0	0.00090036	0.00090036	0	0	0.00060024	0.00030012	0.00120048	0	0.00090036	0	0	0	0	0.00120048
D_0__Bacteria;D_1__Proteobacteria;D_2__Gammaproteobacteria;D_3__Cellvibrionales;D_4__Spongiibacteraceae	0.00060024	0.00030012	0.00060024	0.00090036	0.00120048	0	0.00030012	0.00030012	0	0.00090036	0.00030012	0.00270108	0.00060024	0.0015006	0.00030012	0.00090036	0	0	0.00030012	0.00030012	0	0.00030012	0
D_0__Bacteria;D_1__Proteobacteria;D_2__Alphaproteobacteria;D_3__Rhodospirillales;D_4__Rhodospirillales Incertae Sedis	0.00030012	0.00060024	0	0.00030012	0.00030012	0	0.00240096	0.00120048	0.00060024	0.00060024	0.00060024	0.00090036	0.00120048	0.00120048	0.00060024	0	0	0.00060024	0.00030012	0	0	0	0
D_0__Bacteria;D_1__Proteobacteria;D_2__Alphaproteobacteria;D_3__Rhizobiales;D_4__Methylobacteriaceae	0	0	0	0	0	0	0	0.00060024	0.00030012	0.00180072	0.00060024	0	0	0.00120048	0.00090036	0.00030012	0.00030012	0	0.00210084	0.00090036	0.00120048	0.00030012	0.00060024
D_0__Bacteria;D_1__Actinobacteria;D_2__Actinobacteria;Other;Other	0	0	0.00030012	0	0	0	0.00120048	0.00030012	0.00060024	0.00060024	0	0.00030012	0	0.00030012	0.00180072	0.00090036	0.00090036	0.00090036	0.00030012	0.00030012	0.00120048	0.00090036	0.00090036
D_0__Bacteria;D_1__Bacteroidetes;D_2__Sphingobacteriia;D_3__Sphingobacteriales;D_4__Saprospiraceae	0.0015006	0.00030012	0	0	0.00120048	0	0.00030012	0	0	0.00060024	0.00030012	0.0015006	0.00180072	0.00270108	0.00030012	0	0	0	0	0.00060024	0	0	0
D_0__Bacteria;D_1__Proteobacteria;D_2__Alphaproteobacteria;D_3__Rhizobiales;D_4__Rhizobiales Incertae Sedis	0	0.00060024	0	0	0.00030012	0	0.0015006	0.00030012	0	0.00060024	0	0.00090036	0.00060024	0.00030012	0.00120048	0.00090036	0.00090036	0	0.00030012	0	0	0.00060024	0.00120048
D_0__Bacteria;D_1__Actinobacteria;D_2__Actinobacteria;D_3__Corynebacteriales;D_4__Mycobacteriaceae	0.00030012	0.00060024	0.00090036	0.00030012	0.00030012	0.00030012	0.00240096	0.00030012	0.00060024	0.00060024	0.00030012	0.00030012	0	0.00030012	0.00030012	0	0	0.00030012	0.00030012	0	0	0.00030012	0
D_0__Bacteria;D_1__Proteobacteria;D_2__Gammaproteobacteria;D_3__Methylococcales;D_4__Crenotrichaceae	0.00030012	0.0015006	0	0.00030012	0.00090036	0	0	0	0.00030012	0.00120048	0	0.00120048	0.00210084	0.00060024	0	0	0	0	0	0	0	0	0
D_0__Bacteria;D_1__Bacteroidetes;D_2__Bacteroidia;D_3__Bacteroidales;D_4__Bacteroidaceae	0.00030012	0	0.00030012	0.00060024	0.00060024	0.0030012	0	0	0	0.00060024	0.00030012	0.00060024	0.00180072	0.00030012	0	0	0	0	0	0	0	0	0
D_0__Bacteria;D_1__Proteobacteria;D_2__Deltaproteobacteria;D_3__Oligoflexales;D_4__uncultured bacterium	0.00030012	0.00030012	0.00030012	0	0	0.00030012	0	0.00060024	0.00030012	0.00060024	0	0	0.00030012	0.00030012	0.00060024	0.00030012	0.00030012	0	0	0.00090036	0.00030012	0	0.00060024
D_0__Bacteria;D_1__Proteobacteria;D_2__Alphaproteobacteria;D_3__Rhodospirillales;D_4__Rhodospirillaceae	0	0	0	0	0	0	0.00030012	0.00030012	0.00030012	0.00060024	0.00060024	0.00030012	0.0015006	0.00120048	0	0	0.00090036	0.00030012	0	0.00030012	0.00060024	0	0.00030012
D_0__Bacteria;D_1__Proteobacteria;D_2__Deltaproteobacteria;D_3__Bdellovibrionales;D_4__Bdellovibrionaceae	0	0.00030012	0	0	0.00090036	0	0	0	0	0	0	0.00030012	0.00090036	0.00180072	0	0	0.00270108	0	0	0	0	0.00030012	0.00090036
D_0__Bacteria;D_1__Proteobacteria;D_2__Gammaproteobacteria;D_3__Xanthomonadales;D_4__Nevskiaceae	0.00180072	0.00090036	0.00060024	0	0	0.00060024	0.0015006	0	0	0.0015006	0	0.00030012	0	0	0.00030012	0	0	0	0	0	0	0	0
D_0__Bacteria;D_1__Bacteroidetes;D_2__Sphingobacteriia;D_3__Sphingobacteriales;D_4__PHOS-HE51	0.00120048	0.00030012	0.00030012	0	0.00060024	0	0	0.00060024	0	0.00060024	0.00030012	0.00060024	0.0015006	0.00090036	0.00030012	0	0	0	0.00030012	0	0	0.00030012	0
D_0__Bacteria;D_1__Chloroflexi;D_2__Anaerolineae;D_3__Anaerolineales;D_4__Anaerolineaceae	0	0	0	0	0	0	0.00030012	0	0	0	0	0.00270108	0.00360144	0.00120048	0	0	0	0	0	0	0	0	0
D_0__Bacteria;D_1__Proteobacteria;D_2__Gammaproteobacteria;D_3__Xanthomonadales;D_4__uncultured	0	0	0	0	0	0	0	0.00030012	0.00030012	0.00120048	0	0.0015006	0.00180072	0.00210084	0	0	0	0	0	0	0	0	0
D_0__Bacteria;D_1__Verrucomicrobia;D_2__Spartobacteria;D_3__Chthoniobacterales;D_4__Chthoniobacteraceae	0.00030012	0.00060024	0	0.00030012	0.00030012	0.00030012	0.00030012	0.00030012	0.00030012	0	0	0.00120048	0.00090036	0.0015006	0	0	0	0.00030012	0	0	0	0	0.00060024
D_0__Bacteria;D_1__Proteobacteria;D_2__Deltaproteobacteria;D_3__GR-WP33-30;D_4__uncultured bacterium	0	0.00030012	0	0	0	0	0.00120048	0	0	0.00120048	0.00030012	0.00030012	0.0015006	0.0015006	0	0	0	0	0	0	0	0	0
D_0__Bacteria;D_1__Proteobacteria;D_2__Alphaproteobacteria;D_3__Rickettsiales;D_4__Rickettsiales Incertae Sedis	0	0.00030012	0.00060024	0.00240096	0	0.00090036	0.00030012	0	0.00060024	0.00060024	0.00030012	0	0	0	0	0	0	0	0	0	0	0	0.00030012
D_0__Bacteria;D_1__Proteobacteria;D_2__Alphaproteobacteria;D_3__Rhizobiales;D_4__A0839	0	0	0	0	0	0	0	0	0	0.00030012	0.00030012	0.00060024	0.00270108	0.00240096	0	0	0	0	0	0	0	0	0
D_0__Bacteria;D_1__Proteobacteria;D_2__Deltaproteobacteria;D_3__Desulfuromonadales;D_4__Geobacteraceae	0	0	0	0	0	0	0	0	0	0.00030012	0	0.00180072	0.00180072	0.00210084	0	0	0	0	0	0	0	0	0
D_0__Bacteria;D_1__Bacteroidetes;D_2__Sphingobacteriia;D_3__Sphingobacteriales;D_4__WCHB1-69	0	0	0	0	0	0	0	0	0	0.00090036	0	0.00120048	0.00210084	0.00180072	0	0	0	0	0	0	0	0	0
D_0__Bacteria;D_1__Bacteroidetes;D_2__Sphingobacteriia;D_3__Sphingobacteriales;D_4__KD3-93	0.00180072	0.00030012	0.00030012	0.00030012	0	0	0	0	0.00030012	0.00030012	0.00030012	0.00060024	0	0.00030012	0	0	0.00120048	0	0	0	0	0	0
D_0__Bacteria;D_1__Proteobacteria;D_2__Gammaproteobacteria;D_3__Legionellales;D_4__Legionellaceae	0	0	0.00060024	0.00090036	0.00060024	0.0015006	0.00090036	0	0	0	0	0.00030012	0	0	0.00030012	0	0	0	0.00030012	0	0	0	0
D_0__Bacteria;D_1__Chlorobi;D_2__Ignavibacteria;D_3__Ignavibacteriales;D_4__BSV26	0	0	0	0	0	0	0	0	0	0.00090036	0	0.00060024	0.00060024	0.00060024	0	0	0	0	0	0	0	0	0
D_0__Bacteria;D_1__Proteobacteria;D_2__Gammaproteobacteria;Other;Other	0	0	0	0	0	0	0	0.00030012	0	0.00090036	0	0.00060024	0.0015006	0.00090036	0	0.00030012	0	0	0	0	0	0.00060024	0.00030012
D_0__Bacteria;D_1__Proteobacteria;D_2__Deltaproteobacteria;D_3__Syntrophobacterales;D_4__Syntrophaceae	0.00030012	0	0	0	0	0	0	0	0	0.00030012	0.00030012	0.00120048	0.00180072	0.00120048	0	0	0	0	0	0	0	0	0
D_0__Bacteria;D_1__Proteobacteria;D_2__Alphaproteobacteria;D_3__Rhodospirillales;Other	0	0	0	0	0	0	0.00030012	0	0	0.00030012	0	0.00030012	0.00030012	0.00060024	0.00030012	0.00030012	0.00030012	0.00060024	0.00030012	0.00030012	0	0	0
D_0__Bacteria;D_1__Proteobacteria;D_2__Gammaproteobacteria;D_3__Cellvibrionales;D_4__Halieaceae	0.00030012	0	0	0	0	0	0	0	0	0	0	0.00240096	0.00120048	0.00090036	0	0	0	0	0	0	0	0	0.00030012
D_0__Bacteria;D_1__Proteobacteria;D_2__Deltaproteobacteria;D_3__Desulfuromonadales;D_4__BVA18	0	0	0	0	0	0	0	0	0	0.00060024	0.00030012	0.00060024	0.00120048	0.00180072	0	0	0	0	0	0	0	0	0
D_0__Bacteria;D_1__Bacteroidetes;D_2__BSV13;D_3__uncultured bacterium;D_4__uncultured bacterium	0	0	0	0	0	0	0	0	0	0	0.00060024	0.00030012	0.00120048	0.00240096	0	0	0	0	0	0	0	0	0
D_0__Bacteria;D_1__Chlamydiae;D_2__Chlamydiae;D_3__Chlamydiales;D_4__Simkaniaceae	0	0	0	0	0	0	0.00030012	0	0	0.00030012	0	0.00030012	0	0	0	0	0	0.00060024	0.00030012	0.00060024	0.00030012	0	0
D_0__Bacteria;D_1__Acidobacteria;D_2__Acidobacteria;D_3__Subgroup 3;D_4__SJA-149	0	0	0	0	0	0	0	0	0	0	0	0.0030012	0.00060024	0.00060024	0	0	0	0	0	0	0	0	0
D_0__Bacteria;D_1__Bacteroidetes;D_2__Bacteroidia;Other;Other	0	0	0	0	0	0	0	0	0	0.00030012	0	0.00120048	0.0015006	0.00090036	0	0	0	0	0	0	0	0	0
D_0__Bacteria;D_1__Cyanobacteria;D_2__Chloroplast;D_3__Monoraphidium neglectum;D_4__Monoraphidium neglectum	0	0	0	0	0	0	0	0	0	0	0	0	0	0	0	0	0	0.00060024	0.00060024	0.00120048	0.00120048	0	0.00030012
D_0__Bacteria;D_1__Cyanobacteria;D_2__Cyanobacteria;D_3__SubsectionIII;D_4__FamilyI	0	0	0	0	0	0	0	0.00030012	0	0	0	0	0	0.00030012	0	0	0	0.00060024	0	0.00030012	0.00120048	0	0.00120048
D_0__Bacteria;D_1__Acidobacteria;D_2__Holophagae;D_3__Holophagales;D_4__Holophagaceae	0	0	0	0	0	0	0	0	0	0.00060024	0.00030012	0.00030012	0.00180072	0.00060024	0	0	0	0	0	0	0	0	0
D_0__Bacteria;D_1__Actinobacteria;D_2__Actinobacteria;D_3__Micrococcales;D_4__Promicromonosporaceae	0	0	0.00030012	0	0	0	0	0	0.00030012	0	0.00030012	0	0	0	0	0	0.00060024	0	0.00060024	0	0.00180072	0	0
D_0__Bacteria;D_1__Bacteroidetes;D_2__Bacteroidia;D_3__Bacteroidales;D_4__Porphyromonadaceae	0	0	0	0.00030012	0.00030012	0.00030012	0	0	0	0.00030012	0	0.00090036	0.00120048	0.00030012	0	0	0	0	0	0	0	0	0
D_0__Bacteria;D_1__Proteobacteria;D_2__Alphaproteobacteria;D_3__Rickettsiales;D_4__Rickettsiaceae	0	0	0.00090036	0.00030012	0	0.00030012	0	0	0.00030012	0	0	0	0	0	0	0.00030012	0.00030012	0.00030012	0	0	0.00030012	0	0.00090036
D_0__Bacteria;D_1__Proteobacteria;D_2__Deltaproteobacteria;D_3__Desulfobacterales;D_4__Nitrospinaceae	0	0	0	0	0	0	0	0	0	0.00030012	0	0.00120048	0.00120048	0.00090036	0	0	0	0	0	0	0	0	0
D_0__Bacteria;D_1__Bacteroidetes;D_2__WCHB1-32;D_3__uncultured bacterium;D_4__uncultured bacterium	0	0	0	0	0	0	0	0	0	0	0.00090036	0.00120048	0.00120048	0.00030012	0	0	0	0	0	0	0	0	0
D_0__Bacteria;D_1__Proteobacteria;D_2__Alphaproteobacteria;D_3__Rhizobiales;D_4__Brucellaceae	0	0	0	0	0	0	0	0	0	0	0	0	0	0	0	0.00030012	0	0	0.00060024	0.00030012	0.00120048	0	0.00120048
D_0__Bacteria;D_1__Acidobacteria;D_2__Acidobacteria;D_3__Subgroup 17;Other	0	0	0	0	0	0	0	0	0	0.00030012	0	0.00090036	0.0015006	0.00090036	0	0	0	0	0	0	0	0	0
D_0__Bacteria;D_1__Proteobacteria;D_2__Alphaproteobacteria;D_3__Rhizobiales;D_4__Methylocystaceae	0	0	0	0	0.00030012	0	0	0	0.00060024	0.00030012	0	0	0	0	0.00060024	0.00060024	0	0.00030012	0	0.00030012	0.00030012	0	0.00030012
D_0__Bacteria;D_1__Bacteroidetes;D_2__Bacteroidetes vadinHA17;D_3__uncultured bacterium;D_4__uncultured bacterium	0	0	0	0	0	0	0	0	0	0	0	0.00030012	0.0015006	0.0015006	0	0	0	0	0	0	0	0	0
D_0__Bacteria;D_1__Acidobacteria;D_2__Acidobacteria;D_3__Subgroup 6;Other	0	0	0	0	0	0	0	0	0	0	0.00030012	0.00030012	0.00120048	0.00060024	0	0.00030012	0	0	0	0	0	0.00030012	0
D_0__Bacteria;D_1__Cyanobacteria;D_2__ML635J-21;D_3__uncultured bacterium;D_4__uncultured bacterium	0	0	0	0	0	0	0	0	0	0.00060024	0.00030012	0.00030012	0.00060024	0	0	0	0	0.00030012	0.00030012	0	0.00030012	0.00030012	0
D_0__Bacteria;Other;Other;Other;Other	0	0.00030012	0	0	0	0	0	0	0.00030012	0.00030012	0	0.00030012	0.00030012	0.00060024	0	0.00030012	0.00030012	0	0.00030012	0	0	0	0
D_0__Bacteria;D_1__Proteobacteria;D_2__Deltaproteobacteria;D_3__43F-1404R;Other	0	0	0	0	0	0	0	0	0	0	0	0.00090036	0.00090036	0.00120048	0	0	0	0	0	0	0	0	0
D_0__Bacteria;D_1__Actinobacteria;D_2__Actinobacteria;D_3__Streptomycetales;D_4__Streptomycetaceae	0	0	0	0	0	0	0	0	0	0	0	0.00030012	0	0	0	0	0	0.00030012	0.0015006	0.00060024	0.00030012	0	0
D_0__Bacteria;D_1__Bacteroidetes;D_2__Bacteroidia;D_3__Bacteroidia Incertae Sedis;D_4__Draconibacteriaceae	0	0	0	0	0	0	0	0	0	0	0.00030012	0.00060024	0.00030012	0.00120048	0	0	0	0	0	0.00030012	0	0.00030012	0
D_0__Bacteria;D_1__Proteobacteria;D_2__Deltaproteobacteria;D_3__Oligoflexales;D_4__Oligoflexaceae	0	0	0	0	0	0	0	0.00030012	0	0	0	0	0	0.00030012	0	0	0	0	0.00030012	0	0.00060024	0	0.00030012
D_0__Bacteria;D_1__Proteobacteria;D_2__Betaproteobacteria;D_3__Nitrosomonadales;Other	0	0.00090036	0	0	0	0	0.00030012	0	0.00030012	0.00030012	0	0.00030012	0.00030012	0	0.00030012	0.00030012	0	0	0	0	0	0	0
D_0__Bacteria;D_1__Bacteroidetes;D_2__Bacteroidetes VC2.1 Bac22;D_3__uncultured bacterium;D_4__uncultured bacterium	0	0	0	0	0	0	0	0	0	0	0	0.00030012	0	0	0.00240096	0.00030012	0	0	0	0	0	0	0
D_0__Bacteria;D_1__Bacteroidetes;D_2__Sphingobacteriia;D_3__Sphingobacteriales;D_4__AKYH767	0	0	0	0	0	0	0	0	0.00030012	0	0	0.00090036	0.00120048	0.00030012	0	0	0	0	0	0	0	0	0
D_0__Bacteria;D_1__Chloroflexi;D_2__KD4-96;D_3__uncultured bacterium;D_4__uncultured bacterium	0	0	0	0	0	0	0	0	0	0.00060024	0	0.00120048	0.00030012	0.00030012	0	0	0.00030012	0	0	0	0	0	0
D_0__Bacteria;D_1__Elusimicrobia;D_2__Elusimicrobia;D_3__Lineage IV;D_4__uncultured bacterium	0	0	0	0	0	0	0	0	0	0.00060024	0.00030012	0	0.00060024	0.00120048	0	0	0	0	0	0	0	0	0
D_0__Bacteria;D_1__Proteobacteria;D_2__Betaproteobacteria;D_3__SC-I-84;Other	0	0	0	0	0	0	0	0	0	0	0	0.00090036	0.00090036	0.00090036	0	0	0	0	0	0	0	0	0
D_0__Bacteria;D_1__Cyanobacteria;D_2__Chloroplast;D_3__Chlorophyta symbiont of Baikalospongia sp.;D_4__Chlorophyta symbiont of Baikalospongia sp.	0.00030012	0.00030012	0	0.00030012	0	0	0	0	0	0	0	0	0	0	0	0	0.00030012	0.00060024	0.00030012	0	0.00060024	0	0
D_0__Bacteria;D_1__Proteobacteria;D_2__Alphaproteobacteria;D_3__Rhizobiales;D_4__Xanthobacteraceae	0	0	0	0	0	0	0.00060024	0	0.00030012	0	0	0.00030012	0	0.00060024	0	0	0.00030012	0	0	0	0.00030012	0	0
D_0__Bacteria;D_1__Saccharibacteria;D_2__uncultured bacterium;D_3__uncultured bacterium;D_4__uncultured bacterium	0	0	0	0	0	0	0	0	0	0	0	0	0	0	0	0	0	0	0	0	0	0	0.00060024
D_0__Bacteria;D_1__Proteobacteria;D_2__Alphaproteobacteria;D_3__Rhizobiales;D_4__JG35-K1-AG5	0.00030012	0	0	0	0	0	0	0	0	0	0	0.00090036	0.00090036	0	0	0.00030012	0	0	0	0	0	0	0
D_0__Bacteria;D_1__Proteobacteria;D_2__Deltaproteobacteria;D_3__Desulfobacterales;D_4__Desulfobacteraceae	0	0	0	0	0	0	0	0	0	0	0.00060024	0.00030012	0.00090036	0.00060024	0	0	0	0	0	0	0	0	0
D_0__Bacteria;D_1__Aminicenantes;D_2__uncultured bacterium;D_3__uncultured bacterium;D_4__uncultured bacterium	0	0	0	0	0	0	0	0	0	0.00060024	0	0.00060024	0.00060024	0.00060024	0	0	0	0	0	0	0	0	0
D_0__Bacteria;D_1__Lentisphaerae;D_2__PBS-III-20;D_3__uncultured bacterium;D_4__uncultured bacterium	0	0	0	0	0	0	0	0	0.00030012	0	0	0.00060024	0.00030012	0.00030012	0	0.00030012	0.00030012	0	0	0	0	0	0
D_0__Bacteria;D_1__TM6;D_2__uncultured bacterium;D_3__uncultured bacterium;D_4__uncultured bacterium	0	0	0	0	0	0	0	0	0	0	0.00030012	0.00030012	0	0	0.00030012	0.00030012	0	0	0	0.00030012	0.00030012	0.00030012	0.00030012
D_0__Archaea;D_1__Thaumarchaeota;D_2__Marine Group I;D_3__Unknown Order;D_4__Unknown Family	0	0.00030012	0	0	0	0	0	0	0	0.00030012	0	0	0.00030012	0	0	0	0	0	0	0	0	0	0
D_0__Bacteria;D_1__Bacteroidetes;D_2__Sphingobacteriia;D_3__Sphingobacteriales;D_4__LiUU-11-161	0	0	0	0.00030012	0.00030012	0	0	0	0	0	0	0	0	0	0	0	0	0	0	0.00030012	0	0.00090036	0.00030012
D_0__Bacteria;D_1__Hydrogenedentes;D_2__uncultured bacterium;D_3__uncultured bacterium;D_4__uncultured bacterium	0	0	0	0	0	0	0	0	0	0	0	0	0	0	0.00030012	0	0.00090036	0	0.00060024	0.00030012	0	0	0
D_0__Bacteria;D_1__Proteobacteria;D_2__Alphaproteobacteria;D_3__Rhizobiales;D_4__Phyllobacteriaceae	0	0	0	0	0	0	0	0	0	0	0.00030012	0.00030012	0	0.00030012	0	0.00090036	0	0	0	0	0.00030012	0	0
D_0__Bacteria;D_1__Gracilibacteria;D_2__uncultured bacterium;D_3__uncultured bacterium;D_4__uncultured bacterium	0	0	0	0	0	0	0	0.00030012	0	0	0	0	0	0.00030012	0	0.00090036	0.00030012	0	0	0	0	0	0.00030012
D_0__Bacteria;D_1__Armatimonadetes;D_2__uncultured bacterium;D_3__uncultured bacterium;D_4__uncultured bacterium	0	0	0	0	0	0	0.00030012	0	0	0.00030012	0	0.00030012	0.00060024	0.00030012	0.00030012	0	0	0	0	0	0	0	0
D_0__Bacteria;D_1__Firmicutes;D_2__Bacilli;D_3__Bacillales;D_4__Paenibacillaceae	0	0	0	0	0	0	0.00030012	0.00060024	0.00060024	0	0	0.00030012	0	0	0	0	0	0	0	0	0	0	0.00030012
D_0__Bacteria;D_1__Proteobacteria;D_2__Gammaproteobacteria;D_3__NKB5;Other	0	0	0	0	0	0	0	0	0	0	0	0	0	0	0	0	0	0	0	0	0	0	0.00180072
D_0__Bacteria;D_1__Proteobacteria;D_2__Gammaproteobacteria;D_3__Legionellales;D_4__Coxiellaceae	0	0	0.00030012	0.00030012	0	0.00030012	0	0	0.00030012	0	0	0	0	0	0	0	0	0	0	0	0	0	0
D_0__Bacteria;D_1__Actinobacteria;D_2__Actinobacteria;D_3__PeM15;D_4__uncultured bacterium	0	0	0	0	0	0	0	0	0	0.00060024	0	0	0	0.00060024	0	0.00030012	0	0	0	0	0	0	0.00030012
D_0__Bacteria;D_1__Bacteroidetes;D_2__Bacteroidia;D_3__Bacteroidales;D_4__Prevotellaceae	0	0	0.00030012	0.00030012	0	0.00030012	0	0	0	0	0	0.00030012	0	0.00030012	0	0.00030012	0	0	0	0	0	0	0
D_0__Bacteria;D_1__Bacteroidetes;D_2__Sphingobacteriia;D_3__Sphingobacteriales;D_4__ST-12K33	0	0.00060024	0.00030012	0	0	0	0.00030012	0	0	0	0	0	0	0	0	0	0	0.00030012	0	0	0	0.00030012	0
D_0__Bacteria;D_1__Omnitrophica;D_2__NPL-UPA2;Other;Other	0	0	0	0	0	0	0	0	0	0.00030012	0	0.00060024	0.00060024	0	0	0	0	0	0	0	0	0.00030012	0
D_0__Bacteria;D_1__Actinobacteria;D_2__Acidimicrobiia;D_3__Acidimicrobiales;D_4__Acidimicrobiales Incertae Sedis	0	0	0	0	0	0	0	0	0	0	0.00030012	0	0	0	0	0	0	0	0	0	0	0	0.00120048
D_0__Bacteria;D_1__Acidobacteria;D_2__Acidobacteria;D_3__Subgroup 17;D_4__uncultured bacterium	0	0	0	0	0	0	0	0	0	0	0	0	0.00060024	0.00090036	0	0	0	0	0	0	0	0	0
D_0__Bacteria;D_1__Acidobacteria;D_2__Subgroup 22;D_3__uncultured bacterium;D_4__uncultured bacterium	0	0	0	0	0	0	0	0	0	0	0	0.00030012	0.00090036	0.00030012	0	0	0	0	0	0	0	0	0
D_0__Bacteria;D_1__Latescibacteria;D_2__uncultured bacterium;D_3__uncultured bacterium;D_4__uncultured bacterium	0	0	0	0	0	0	0	0	0	0	0	0.00090036	0.00030012	0	0	0	0	0	0	0	0.00030012	0	0
D_0__Bacteria;D_1__Parcubacteria;D_2__uncultured bacterium;D_3__uncultured bacterium;D_4__uncultured bacterium	0	0	0	0	0	0	0.00030012	0	0	0.00030012	0	0	0	0	0	0	0	0	0	0	0.00030012	0	0.00030012
D_0__Bacteria;D_1__Proteobacteria;D_2__Deltaproteobacteria;D_3__Myxococcales;D_4__Cystobacteraceae	0	0	0	0	0	0	0	0	0	0	0.00030012	0.00030012	0.00030012	0.00060024	0	0	0	0	0	0	0	0	0
D_0__Bacteria;D_1__Proteobacteria;D_2__Deltaproteobacteria;D_3__Myxococcales;D_4__P3OB-42	0	0	0	0	0	0	0	0	0	0	0	0.00060024	0.00030012	0.00030012	0	0.00030012	0	0	0	0	0	0	0
D_0__Bacteria;D_1__Proteobacteria;D_2__Gammaproteobacteria;D_3__Xanthomonadales;D_4__Solimonadaceae	0	0	0	0.00030012	0	0	0.00030012	0.00060024	0.00030012	0	0	0	0	0	0	0	0	0	0	0	0	0	0
D_0__Bacteria;D_1__Verrucomicrobia;D_2__Verrucomicrobia Incertae Sedis;D_3__Unknown Order;D_4__Unknown Family	0	0	0	0	0	0	0.00030012	0	0	0.00060024	0	0	0	0	0	0	0	0	0	0	0	0.00030012	0
D_0__Archaea;D_1__Miscellaneous Crenarchaeotic Group;D_2__uncultured archaeon;D_3__uncultured archaeon;D_4__uncultured archaeon	0	0	0	0	0	0	0	0	0	0	0	0.00120048	0	0	0	0	0	0	0	0	0	0	0
D_0__Bacteria;D_1__Proteobacteria;D_2__Alphaproteobacteria;D_3__Rickettsiales;D_4__SM2D12	0	0	0	0	0	0	0	0	0.00030012	0	0	0	0	0	0	0	0	0	0	0	0	0	0.00090036
D_0__Bacteria;D_1__Acidobacteria;D_2__Acidobacteria;D_3__Acidobacteriales;D_4__Acidobacteriaceae (Subgroup 1)	0	0	0	0	0	0	0	0	0	0	0.00030012	0.00060024	0	0.00030012	0	0	0	0	0	0	0	0	0
D_0__Bacteria;D_1__Acidobacteria;D_2__Holophagae;D_3__Subgroup 7;D_4__uncultured bacterium	0	0	0	0	0	0	0	0	0	0.00030012	0	0	0.00060024	0	0.00030012	0	0	0	0	0	0	0	0
D_0__Bacteria;D_1__Actinobacteria;D_2__Actinobacteria;D_3__Corynebacteriales;D_4__Dietziaceae	0	0	0	0	0	0	0	0	0	0.00060024	0.00060024	0	0	0	0	0	0	0	0	0	0	0	0
D_0__Bacteria;D_1__Actinobacteria;D_2__Thermoleophilia;D_3__Solirubrobacterales;D_4__Patulibacteraceae	0	0	0	0.00060024	0	0	0.00030012	0	0	0.00030012	0	0	0	0	0	0	0	0	0	0	0	0	0
D_0__Bacteria;D_1__Bacteroidetes;D_2__Bacteroidia;D_3__Bacteroidales;D_4__Rikenellaceae	0	0	0.00030012	0	0	0	0	0.00030012	0	0	0	0	0.00030012	0	0	0	0	0	0	0	0.00030012	0	0
D_0__Bacteria;D_1__Nitrospirae;D_2__Nitrospira;D_3__Nitrospirales;D_4__Sh765B-TzT-35	0	0	0	0	0	0	0	0	0	0	0	0.00060024	0.00030012	0.00030012	0	0	0	0	0	0	0	0	0
D_0__Bacteria;D_1__Proteobacteria;D_2__Alphaproteobacteria;D_3__DB1-14;D_4__uncultured bacterium	0	0	0	0	0	0	0	0	0	0	0	0	0	0	0	0	0.00060024	0	0	0	0	0	0.00060024
D_0__Bacteria;D_1__Proteobacteria;D_2__Alphaproteobacteria;D_3__Rhizobiales;D_4__Aurantimonadaceae	0	0	0	0	0	0	0	0	0	0	0	0	0	0	0	0.00030012	0	0	0	0.00030012	0.00060024	0	0
D_0__Bacteria;D_1__Proteobacteria;D_2__Alphaproteobacteria;D_3__Rickettsiales;D_4__TK34	0	0	0	0	0	0	0	0	0	0	0	0	0	0	0	0.00030012	0	0	0	0.00030012	0	0	0
D_0__Bacteria;D_1__Proteobacteria;D_2__Betaproteobacteria;D_3__B1-7BS;D_4__uncultured bacterium	0	0	0	0	0	0	0	0	0	0	0	0	0.00030012	0.00030012	0	0	0	0	0	0	0	0	0.00060024
D_0__Bacteria;D_1__Proteobacteria;D_2__Deltaproteobacteria;D_3__Myxococcales;D_4__mle1-27	0	0	0	0	0	0	0	0	0	0	0.00030012	0	0	0.00030012	0.00030012	0	0	0	0	0	0.00030012	0	0
D_0__Bacteria;D_1__Proteobacteria;D_2__Gammaproteobacteria;D_3__Order Incertae Sedis;D_4__Family Incertae Sedis	0	0	0	0	0	0	0	0	0	0	0.00060024	0.00030012	0.00030012	0	0	0	0	0	0	0	0	0	0
D_0__Bacteria;D_1__Verrucomicrobia;D_2__OPB35 soil group;D_3__uncultured Verrucomicrobia bacterium;D_4__uncultured Verrucomicrobia bacterium	0	0	0	0	0	0	0.00030012	0.00030012	0	0.00030012	0	0	0	0	0	0	0	0	0	0	0	0	0
D_0__Bacteria;D_1__Cyanobacteria;D_2__Chloroplast;D_3__Spermatozopsis exsultans;D_4__Spermatozopsis exsultans	0	0	0	0	0	0	0	0	0	0	0	0	0	0	0	0	0	0	0	0	0	0.00090036	0
D_0__Bacteria;D_1__Proteobacteria;D_2__Alphaproteobacteria;D_3__DB1-14;Other	0	0	0	0	0	0	0	0	0	0	0	0	0	0	0	0	0.00090036	0	0	0	0	0	0
D_0__Bacteria;D_1__Actinobacteria;D_2__Actinobacteria;D_3__Corynebacteriales;D_4__Nocardiaceae	0	0	0	0	0	0	0.00030012	0	0	0.00030012	0	0	0	0	0	0	0	0	0	0	0	0	0
D_0__Bacteria;D_1__Actinobacteria;D_2__Actinobacteria;D_3__Micrococcales;Other	0	0	0	0	0	0	0	0	0	0	0	0	0	0	0	0.00030012	0	0.00030012	0	0	0.00030012	0	0
D_0__Bacteria;D_1__Actinobacteria;D_2__Actinobacteria;D_3__Propionibacteriales;D_4__Propionibacteriaceae	0	0	0	0	0	0	0	0	0	0	0	0	0	0	0	0	0	0.00060024	0	0	0	0	0.00030012
D_0__Bacteria;D_1__Actinobacteria;D_2__Thermoleophilia;D_3__Gaiellales;D_4__Gaiellaceae	0	0	0	0	0	0	0	0	0	0	0	0.00030012	0.00030012	0	0	0	0	0	0	0	0	0	0
D_0__Bacteria;D_1__Actinobacteria;D_2__Thermoleophilia;D_3__Solirubrobacterales;D_4__TM146	0	0	0	0	0.00030012	0	0.00030012	0	0	0	0	0	0	0	0	0	0	0	0	0	0	0	0
D_0__Bacteria;D_1__Chloroflexi;D_2__uncultured;D_3__uncultured bacterium;D_4__uncultured bacterium	0	0	0	0	0	0	0	0	0	0	0	0.00060024	0	0	0	0	0	0	0	0	0	0.00030012	0
D_0__Bacteria;D_1__Firmicutes;D_2__Clostridia;D_3__Clostridiales;D_4__Lachnospiraceae	0	0	0	0	0	0.00030012	0	0	0	0.00030012	0	0	0.00030012	0	0	0	0	0	0	0	0	0	0
D_0__Bacteria;D_1__Firmicutes;D_2__Clostridia;D_3__Clostridiales;D_4__Ruminococcaceae	0	0	0	0	0	0	0	0	0	0	0	0.00030012	0.00030012	0	0	0	0	0	0	0	0	0	0.00030012
D_0__Bacteria;D_1__Firmicutes;D_2__Erysipelotrichia;D_3__Erysipelotrichales;D_4__Erysipelotrichaceae	0	0	0	0	0	0	0	0	0	0	0.00030012	0	0.00030012	0.00030012	0	0	0	0	0	0	0	0	0
D_0__Bacteria;D_1__Fusobacteria;D_2__Fusobacteriia;D_3__Fusobacteriales;D_4__Fusobacteriaceae	0	0	0	0	0	0	0	0	0	0	0	0	0.00030012	0.00060024	0	0	0	0	0	0	0	0	0
D_0__Bacteria;D_1__Gemmatimonadetes;D_2__Gemmatimonadetes;D_3__AT425-EubC11 terrestrial group;D_4__uncultured bacterium	0	0	0	0	0	0	0	0	0	0	0.00060024	0	0	0	0	0	0	0	0.00030012	0	0	0	0
D_0__Bacteria;D_1__Nitrospirae;D_2__Nitrospira;D_3__Nitrospirales;D_4__4-29	0	0	0	0	0	0	0	0	0	0	0.00030012	0	0.00060024	0	0	0	0	0	0	0	0	0	0
D_0__Bacteria;D_1__Proteobacteria;D_2__Deltaproteobacteria;D_3__Bdellovibrionales;D_4__Bacteriovoracaceae	0	0	0	0	0	0	0	0	0	0	0	0.00030012	0	0.00030012	0	0	0.00030012	0	0	0	0	0	0
D_0__Bacteria;D_1__Proteobacteria;D_2__Deltaproteobacteria;D_3__Desulfovibrionales;D_4__Desulfovibrionaceae	0	0	0	0	0	0	0	0	0	0	0	0.00030012	0	0.00060024	0	0	0	0	0	0	0	0	0
D_0__Bacteria;D_1__Acidobacteria;D_2__Acidobacteria;D_3__Subgroup 4;D_4__Unknown Family	0	0	0	0	0	0	0	0	0	0	0.00030012	0	0	0.00030012	0	0	0	0	0	0	0	0	0
D_0__Bacteria;D_1__Actinobacteria;D_2__Actinobacteria;D_3__Pseudonocardiales;D_4__Pseudonocardiaceae	0	0	0	0	0	0	0	0.00030012	0	0.00030012	0	0	0	0	0	0	0	0	0	0	0	0	0
D_0__Bacteria;D_1__Actinobacteria;D_2__Thermoleophilia;D_3__Solirubrobacterales;D_4__480-2	0	0	0	0	0	0	0	0	0	0	0	0	0	0	0	0.00030012	0.00030012	0	0	0	0	0	0
D_0__Bacteria;D_1__Bacteroidetes;D_2__Bacteroidetes VC2.1 Bac22;Other;Other	0	0	0	0	0	0	0	0.00030012	0	0	0	0	0.00030012	0	0	0	0	0	0	0	0	0	0
D_0__Bacteria;D_1__Candidate division OP3;D_2__uncultured bacterium;D_3__uncultured bacterium;D_4__uncultured bacterium	0	0	0	0	0	0	0	0	0	0	0	0	0.00030012	0.00030012	0	0	0	0	0	0	0	0	0
D_0__Bacteria;D_1__Chlorobi;D_2__Ignavibacteria;D_3__Ignavibacteriales;D_4__PHOS-HE36	0	0	0	0	0	0	0	0	0	0	0.00030012	0	0	0.00030012	0	0	0	0	0	0	0	0	0
D_0__Bacteria;D_1__Firmicutes;D_2__Bacilli;D_3__Bacillales;D_4__Staphylococcaceae	0	0	0	0	0	0	0	0	0	0.00030012	0	0	0	0	0	0	0	0.00030012	0	0	0	0	0
D_0__Bacteria;D_1__Firmicutes;D_2__Bacilli;D_3__Lactobacillales;D_4__Enterococcaceae	0	0	0	0	0	0	0	0	0	0	0	0.00030012	0	0	0	0	0	0	0.00030012	0	0	0	0
D_0__Bacteria;D_1__Firmicutes;D_2__Bacilli;D_3__Lactobacillales;D_4__Lactobacillaceae	0	0	0	0	0	0.00030012	0	0	0	0.00030012	0	0	0	0	0	0	0	0	0	0	0	0	0
D_0__Bacteria;D_1__Firmicutes;D_2__Clostridia;D_3__Clostridiales;D_4__Clostridiaceae 1	0	0	0	0	0	0	0	0	0	0	0	0	0.00030012	0	0	0	0	0	0	0	0	0	0.00030012
D_0__Bacteria;D_1__Firmicutes;D_2__Negativicutes;D_3__Selenomonadales;D_4__Veillonellaceae	0	0	0	0	0	0	0	0	0	0	0	0	0	0.00060024	0	0	0	0	0	0	0	0	0
D_0__Bacteria;D_1__Proteobacteria;D_2__Alphaproteobacteria;D_3__Rhizobiales;D_4__Rhodobiaceae	0	0	0	0	0	0	0	0	0	0	0	0	0.00030012	0.00030012	0	0	0	0	0	0	0	0	0
D_0__Bacteria;D_1__Proteobacteria;D_2__Alphaproteobacteria;D_3__Rhodospirillales;D_4__AKYH478	0	0	0	0	0	0	0	0	0	0.00030012	0.00030012	0	0	0	0	0	0	0	0	0	0	0	0
D_0__Bacteria;D_1__Proteobacteria;D_2__Alphaproteobacteria;D_3__Rhodospirillales;D_4__I-10	0	0	0	0	0	0	0	0	0.00030012	0	0	0	0	0	0	0	0	0	0	0	0	0	0
D_0__Bacteria;D_1__Proteobacteria;D_2__Alphaproteobacteria;D_3__Sphingomonadales;D_4__Ellin6055	0	0	0	0	0	0	0	0	0	0	0	0	0	0	0	0	0	0	0	0	0.00030012	0	0
D_0__Bacteria;D_1__Proteobacteria;D_2__Deltaproteobacteria;D_3__DTB120;D_4__uncultured delta proteobacterium	0	0	0	0	0	0	0	0	0	0.00060024	0	0	0	0	0	0	0	0	0	0	0	0	0
D_0__Bacteria;D_1__Proteobacteria;D_2__Deltaproteobacteria;D_3__Myxococcales;D_4__Blfdi19	0	0	0	0	0	0	0	0	0	0	0	0	0	0.00060024	0	0	0	0	0	0	0	0	0
D_0__Bacteria;D_1__Proteobacteria;D_2__Deltaproteobacteria;D_3__Myxococcales;D_4__Phaselicystidaceae	0	0	0	0	0.00030012	0.00030012	0	0	0	0	0	0	0	0	0	0	0	0	0	0	0	0	0
D_0__Bacteria;D_1__Proteobacteria;D_2__Gammaproteobacteria;D_3__NKB5;D_4__uncultured bacterium	0	0	0	0	0	0	0	0	0	0	0	0	0	0	0	0	0	0	0	0	0	0	0
D_0__Archaea;D_1__Thaumarchaeota;D_2__Marine Group I;Other;Other	0	0	0	0	0	0	0	0	0	0	0	0	0	0	0	0	0	0	0	0	0	0	0
D_0__Archaea;D_1__Woesearchaeota (DHVEG-6);D_2__uncultured euryarchaeote;D_3__uncultured euryarchaeote;D_4__uncultured euryarchaeote	0	0	0	0	0	0	0	0	0	0	0	0	0	0	0	0	0	0	0	0	0	0	0.00030012
D_0__Bacteria;D_1__Acidobacteria;D_2__Acidobacteria;D_3__Subgroup 11;Other	0	0	0	0	0	0	0	0	0	0	0	0.00030012	0	0	0	0	0	0	0	0	0	0	0
D_0__Bacteria;D_1__Acidobacteria;D_2__Acidobacteria;D_3__Subgroup 12;D_4__uncultured bacterium	0	0	0	0	0	0	0	0	0	0	0	0	0.00030012	0	0	0	0	0	0	0	0	0	0
D_0__Bacteria;D_1__Actinobacteria;D_2__Actinobacteria;D_3__Micrococcales;D_4__Dermabacteraceae	0	0	0	0	0	0	0	0	0	0	0	0	0	0	0	0.00030012	0	0	0	0	0	0	0
D_0__Bacteria;D_1__Candidate division SR1;D_2__uncultured bacterium;D_3__uncultured bacterium;D_4__uncultured bacterium	0	0	0	0	0	0	0	0	0	0	0	0	0	0	0	0	0	0	0	0	0	0.00030012	0
D_0__Bacteria;D_1__Chlorobi;D_2__Ignavibacteria;D_3__Ignavibacteriales;Other	0	0	0	0	0	0	0	0	0	0	0	0.00030012	0	0	0	0	0	0	0	0	0	0	0
D_0__Bacteria;D_1__Chloroflexi;D_2__TK10;D_3__uncultured bacterium;D_4__uncultured bacterium	0	0	0	0	0	0	0	0	0	0	0	0	0	0	0	0	0	0	0	0	0	0	0
D_0__Bacteria;D_1__Chloroflexi;D_2__Thermomicrobia;D_3__JG30-KF-CM45;D_4__uncultured bacterium	0	0	0	0	0	0	0	0	0	0	0	0	0	0	0	0	0.00030012	0	0	0	0	0	0
D_0__Bacteria;D_1__Cyanobacteria;D_2__Chloroplast;D_3__Pedinomonas minor;D_4__Pedinomonas minor	0	0	0	0	0	0	0	0	0	0	0	0	0	0	0	0	0	0.00030012	0	0	0	0	0
D_0__Bacteria;D_1__Cyanobacteria;D_2__Chloroplast;D_3__uncultured diatom;D_4__uncultured diatom	0	0	0	0	0	0	0	0	0	0	0	0	0	0	0	0	0	0	0	0	0.00030012	0	0
D_0__Bacteria;D_1__Cyanobacteria;D_2__Chloroplast;D_3__uncultured phototrophic eukaryote;D_4__uncultured phototrophic eukaryote	0	0.00030012	0	0	0	0	0	0	0	0	0	0	0	0	0	0	0	0	0	0	0	0	0
D_0__Bacteria;D_1__Cyanobacteria;D_2__Cyanobacteria;D_3__SubsectionIV;D_4__FamilyII	0	0	0	0	0	0	0	0.00030012	0	0	0	0	0	0	0	0	0	0	0	0	0	0	0
D_0__Bacteria;D_1__Deinococcus-Thermus;D_2__Deinococci;D_3__Thermales;D_4__Thermaceae	0	0	0	0	0	0	0	0	0	0	0	0	0	0	0	0	0	0	0	0	0	0	0.00030012
D_0__Bacteria;D_1__Fibrobacteres;D_2__Fibrobacteria;D_3__Fibrobacterales;D_4__Fibrobacteraceae	0	0	0	0	0	0	0	0	0	0	0	0	0	0	0	0	0	0	0	0	0	0	0.00030012
D_0__Bacteria;D_1__Firmicutes;D_2__Clostridia;D_3__Clostridiales;D_4__Clostridiales vadinBB60 group	0	0	0	0	0	0	0	0	0	0	0	0	0	0	0	0	0	0	0	0	0	0	0.00030012
D_0__Bacteria;D_1__Gracilibacteria;Other;Other;Other	0	0	0	0	0	0	0	0	0	0	0	0	0	0	0	0	0.00030012	0	0	0	0	0	0
D_0__Bacteria;D_1__Hydrogenedentes;Other;Other;Other	0	0	0	0	0	0	0	0	0	0	0	0	0	0	0	0	0	0	0	0	0	0	0
D_0__Bacteria;D_1__Lentisphaerae;D_2__WCHB1-41;D_3__uncultured bacterium;D_4__uncultured bacterium	0	0	0	0	0	0	0	0	0	0	0	0	0	0	0	0	0	0	0	0	0	0.00030012	0
D_0__Bacteria;D_1__Microgenomates;D_2__uncultured bacterium;D_3__uncultured bacterium;D_4__uncultured bacterium	0	0	0	0	0	0	0	0	0	0	0	0	0	0	0	0	0	0	0	0	0	0	0
D_0__Bacteria;D_1__Parcubacteria;D_2__uncultured Parcubacteria bacterium;D_3__uncultured Parcubacteria bacterium;D_4__uncultured Parcubacteria bacterium	0	0	0	0	0	0	0	0	0	0	0	0.00030012	0	0	0	0	0	0	0	0	0	0	0
D_0__Bacteria;D_1__Parcubacteria;D_2__uncultured soil bacterium;D_3__uncultured soil bacterium;D_4__uncultured soil bacterium	0	0	0	0	0	0	0	0	0	0	0	0	0.00030012	0	0	0	0	0	0	0	0	0	0
D_0__Bacteria;D_1__Planctomycetes;D_2__Phycisphaerae;D_3__Phycisphaerales;D_4__ODP1230B30.02 sediment group	0	0	0	0	0	0	0	0	0	0.00030012	0	0	0	0	0	0	0	0	0	0	0	0	0
D_0__Bacteria;D_1__Proteobacteria;D_2__Alphaproteobacteria;D_3__Parvularculales;D_4__Parvularculaceae	0	0	0	0	0	0	0	0	0	0	0	0	0	0.00030012	0	0	0	0	0	0	0	0	0
D_0__Bacteria;D_1__Proteobacteria;D_2__Alphaproteobacteria;D_3__Rhodospirillales;D_4__MNC12	0	0	0	0	0	0	0	0	0	0	0	0	0	0	0	0	0	0	0	0	0	0	0
D_0__Bacteria;D_1__Proteobacteria;D_2__Alphaproteobacteria;D_3__Rickettsiales;D_4__Anaplasmataceae	0	0	0	0	0	0	0	0	0	0	0	0	0	0	0	0	0	0	0	0	0	0	0.00030012
D_0__Bacteria;D_1__Proteobacteria;D_2__Alphaproteobacteria;D_3__Rickettsiales;D_4__uncultured	0	0	0	0	0	0	0	0	0	0	0	0	0	0	0	0	0	0	0	0	0	0	0.00030012
D_0__Bacteria;D_1__Proteobacteria;D_2__Deltaproteobacteria;D_3__Myxococcales;D_4__BIrii41	0	0	0	0	0	0	0	0	0	0	0	0	0	0	0	0	0	0	0	0	0	0	0.00030012
D_0__Bacteria;D_1__Proteobacteria;D_2__Gammaproteobacteria;D_3__Cellvibrionales;D_4__Cellvibrionaceae	0	0	0	0	0	0	0	0	0	0.00030012	0	0	0	0	0	0	0	0	0	0	0	0	0
D_0__Bacteria;D_1__Proteobacteria;D_2__Gammaproteobacteria;D_3__Methylococcales;D_4__CABC2E06	0	0	0	0.00030012	0	0	0	0	0	0	0	0	0	0	0	0	0	0	0	0	0	0	0
D_0__Bacteria;D_1__Proteobacteria;D_2__Gammaproteobacteria;D_3__Methylococcales;Other	0	0	0	0	0	0	0	0	0	0	0	0	0	0.00030012	0	0	0	0	0	0	0	0	0
D_0__Bacteria;D_1__Proteobacteria;D_2__Gammaproteobacteria;D_3__Oceanospirillales;Other	0	0	0	0	0	0	0	0	0	0	0	0	0.00030012	0	0	0	0	0	0	0	0	0	0
D_0__Bacteria;D_1__TM6;Other;Other;Other	0	0	0	0	0	0	0.00030012	0	0	0	0	0	0	0	0	0	0	0	0	0	0	0	0

## Sheet: Genus
name	MA0	MA5	MA10	MB0	MB5	MB10	MC0	MC5	JA0	JA5	JA10	JB0	JB5	JC0	JC5	JC10	SA0	SA5	SA10	SB0	SB5	SB10	SC0
#OTU ID	4	6	8	10	12	14	16	18	20	22	24	26	28	30	32	34	36	38	40	42	44	46	48
D_0__Bacteria;D_1__Actinobacteria;D_2__Actinobacteria;D_3__Frankiales;D_4__Sporichthyaceae;D_5__hgcI clade	0.0903361	0.0942377	0.22419	0.255402	0.159664	0.190276	0.129052	0.117347	0.166267	0.0831333	0.0255102	0.0729292	0.0621248	0.0753301	0.162965	0.154562	0.0834334	0.137155	0.203782	0.227491	0.204982	0.289016	0.144358
D_0__Bacteria;D_1__Proteobacteria;D_2__Betaproteobacteria;D_3__Burkholderiales;D_4__Comamonadaceae;D_5__Variovorax	0.110144	0.0882353	0.042617	0.0744298	0.0927371	0.0936375	0.114346	0.246999	0.20078	0.0933373	0.272809	0.12455	0.134154	0.171369	0.153661	0.120048	0.12425	0.0297119	0.0177071	0.0189076	0.0273109	0.0663265	0.0417167
D_0__Bacteria;D_1__Proteobacteria;D_2__Betaproteobacteria;D_3__Burkholderiales;D_4__Comamonadaceae;D_5__uncultured	0.183373	0.161465	0.137155	0.154562	0.256303	0.170468	0.0798319	0.103842	0.0852341	0.0681273	0.163265	0.10054	0.115246	0.0906363	0.0354142	0.0303121	0.012605	0.0105042	0.00630252	0.00660264	0.00420168	0.0834334	0.0411164
D_0__Bacteria;D_1__Proteobacteria;D_2__Gammaproteobacteria;D_3__Pseudomonadales;D_4__Moraxellaceae;D_5__Acinetobacter	0.00570228	0.0693277	0.111345	0.0387155	0.0234094	0.0603241	0.0384154	0.020108	0.0135054	0.210984	0.0183073	0.116146	0.156663	0.106543	0.00090036	0.00420168	0.00780312	0.0123049	0.0156062	0.0015006	0.0285114	0.0786315	0.110744
D_0__Bacteria;D_1__Proteobacteria;D_2__Betaproteobacteria;D_3__Hydrogenophilales;D_4__Hydrogenophilaceae;D_5__uncultured	0.0465186	0.054922	0.17617	0.192977	0.103842	0.133553	0.0654262	0.0573229	0.0711285	0.0384154	0.0123049	0.0303121	0.02491	0.0243097	0.0171068	0.0153061	0.0105042	0.00660264	0.0156062	0.0144058	0.0132053	0.0444178	0.0381152
D_0__Bacteria;D_1__Proteobacteria;D_2__Alphaproteobacteria;D_3__Caulobacterales;D_4__Caulobacteraceae;D_5__Brevundimonas	0.00360144	0.0114046	0.00480192	0.00030012	0.00030012	0.00240096	0.00720288	0.00210084	0.00390156	0.00180072	0.00780312	0.00030012	0.00060024	0.0060024	0.00090036	0.0153061	0.0420168	0.192677	0.293517	0.273709	0.171669	0.0030012	0.0228091
D_0__Bacteria;D_1__Proteobacteria;D_2__Betaproteobacteria;D_3__Burkholderiales;D_4__Comamonadaceae;Other	0.0318127	0.0510204	0.0102041	0.0090036	0.0336134	0.0156062	0.0339136	0.0837335	0.0393157	0.0306122	0.0768307	0.0366146	0.0363145	0.0387155	0.0498199	0.0420168	0.196279	0.0219088	0.0108043	0.0279112	0.0216086	0.0117047	0.0465186
D_0__Bacteria;D_1__Bacteroidetes;D_2__Flavobacteriia;D_3__Flavobacteriales;D_4__Flavobacteriaceae;D_5__Flavobacterium	0.32473	0.177071	0.0186074	0.030012	0.0801321	0.0453181	0.00930372	0.00570228	0.00660264	0.00240096	0.0132053	0.0141056	0.0159064	0.0306122	0.032413	0.0723289	0.0390156	0.017407	0.00480192	0.0030012	0.0045018	0.007503	0.0234094
D_0__Bacteria;D_1__Actinobacteria;D_2__Acidimicrobiia;D_3__Acidimicrobiales;D_4__Acidimicrobiaceae;D_5__CL500-29 marine group	0.0135054	0.0348139	0.0636255	0.0369148	0.0291116	0.0282113	0.017407	0.0156062	0.0264106	0.0111044	0.0030012	0.0117047	0.0123049	0.00990396	0.0957383	0.0468187	0.0366146	0.0384154	0.039916	0.0297119	0.067527	0.0483193	0.0129052
D_0__Bacteria;D_1__Proteobacteria;D_2__Betaproteobacteria;Other;Other;Other	0.00060024	0.00390156	0.00390156	0.0015006	0.00180072	0.00060024	0.032413	0.0273109	0.0162065	0.0453181	0.0558223	0.0219088	0.0183073	0.0231092	0.0492197	0.0336134	0.0090036	0.0672269	0.00120048	0.00480192	0.0132053	0.0015006	0.0147059
D_0__Bacteria;D_1__Proteobacteria;D_2__Betaproteobacteria;D_3__Burkholderiales;D_4__Burkholderiaceae;D_5__Polynucleobacter	0.0144058	0.0171068	0.0243097	0.0285114	0.0171068	0.0390156	0.0681273	0.0327131	0.0486194	0.0258103	0.0159064	0.0222089	0.0237095	0.0198079	0.00720288	0.00480192	0.00330132	0.00420168	0.0045018	0.00420168	0.00180072	0.0189076	0.0345138
D_0__Bacteria;D_1__Cyanobacteria;D_2__Cyanobacteria;D_3__SubsectionI;D_4__FamilyI;D_5__Prochlorococcus	0	0	0	0	0	0	0.00240096	0.00090036	0.00060024	0.00120048	0.0015006	0.00090036	0.00180072	0.00060024	0.047419	0.0459184	0.0180072	0.104742	0.0747299	0.0654262	0.054922	0.0030012	0.00060024
D_0__Bacteria;D_1__Bacteroidetes;D_2__Sphingobacteriia;D_3__Sphingobacteriales;D_4__Chitinophagaceae;D_5__Sediminibacterium	0.0177071	0.027611	0.0255102	0.027611	0.0183073	0.0315126	0.0270108	0.0210084	0.0180072	0.0210084	0.0114046	0.0183073	0.0132053	0.0108043	0.00870348	0.00870348	0.00480192	0.0015006	0.00120048	0.00090036	0.00060024	0.0753301	0.0264106
D_0__Bacteria;D_1__Proteobacteria;D_2__Alphaproteobacteria;D_3__Sphingomonadales;D_4__Sphingomonadaceae;D_5__Novosphingobium	0.00720288	0.0030012	0.00390156	0.00210084	0.00390156	0.00540216	0.0267107	0.0198079	0.0252101	0.00870348	0.0114046	0.0153061	0.0117047	0.0102041	0.039916	0.0486194	0.0354142	0.00780312	0.0117047	0.0060024	0.00660264	0.0105042	0.007503
D_0__Bacteria;D_1__Proteobacteria;D_2__Betaproteobacteria;D_3__Neisseriales;D_4__Neisseriaceae;Other	0	0.00090036	0	0.00030012	0.00030012	0.00030012	0.00840336	0.0372149	0.0279112	0.0168067	0.0834334	0.0237095	0.0186074	0.0495198	0.0171068	0.0177071	0.00630252	0.00120048	0	0.00030012	0.00030012	0	0.00030012
D_0__Bacteria;D_1__Proteobacteria;D_2__Gammaproteobacteria;D_3__Xanthomonadales;D_4__Xanthomonadaceae;Other	0.0015006	0.00030012	0	0	0.00030012	0.00030012	0.00060024	0.0015006	0.00420168	0.00060024	0.00360144	0.00270108	0.00240096	0.0030012	0.0141056	0.017407	0.0231092	0.0288115	0.0216086	0.0306122	0.0678271	0	0.00420168
D_0__Bacteria;D_1__Proteobacteria;D_2__Gammaproteobacteria;D_3__Enterobacteriales;D_4__Enterobacteriaceae;D_5__Enterobacter	0	0.00030012	0	0	0	0	0.00540216	0.00120048	0.00180072	0.0183073	0.0015006	0.0015006	0.00210084	0.00930372	0.0090036	0.0213085	0.0195078	0.00570228	0.0144058	0.0060024	0.0144058	0.0165066	0.0744298
D_0__Bacteria;D_1__Bacteroidetes;D_2__Cytophagia;D_3__Cytophagales;D_4__Cytophagaceae;D_5__Pseudarcicella	0.00660264	0.0156062	0.0120048	0.0129052	0.0186074	0.0228091	0.0180072	0.0180072	0.0111044	0.0192077	0.00990396	0.0090036	0.0105042	0.00690276	0.00240096	0.00360144	0.00090036	0.00030012	0	0.00090036	0.00030012	0.0165066	0.0015006
D_0__Bacteria;D_1__Bacteroidetes;D_2__Flavobacteriia;D_3__Flavobacteriales;D_4__Flavobacteriaceae;D_5__Cloacibacterium	0.00030012	0.0015006	0.00060024	0.00030012	0.00240096	0.00120048	0.00060024	0.00030012	0.00060024	0.00120048	0.0015006	0.00180072	0.00090036	0.00090036	0.00360144	0.0090036	0.0279112	0.106843	0.0273109	0.0159064	0.00780312	0	0.00570228
D_0__Bacteria;D_1__Cyanobacteria;D_2__Chloroplast;D_3__uncultured bacterium;D_4__uncultured bacterium;D_5__uncultured bacterium	0.0153061	0.0255102	0	0	0.0141056	0	0.00060024	0	0	0.0015006	0.00120048	0.00120048	0.00240096	0.00120048	0.00120048	0.00120048	0.00120048	0.0297119	0.0336134	0.0333133	0.0405162	0	0.00090036
D_0__Bacteria;D_1__Proteobacteria;D_2__Betaproteobacteria;D_3__Methylophilales;D_4__Methylophilaceae;D_5__OM43 clade	0.00660264	0.00510204	0.0162065	0.0189076	0.00960384	0.0264106	0.00720288	0.0120048	0.0090036	0.0114046	0.00570228	0.00720288	0.00660264	0.00540216	0.0045018	0.00270108	0.0045018	0.00540216	0.0030012	0.00570228	0.00330132	0.00660264	0.00720288
D_0__Bacteria;D_1__Proteobacteria;D_2__Betaproteobacteria;D_3__Rhodocyclales;D_4__Rhodocyclaceae;Other	0.00330132	0.00180072	0.00240096	0.00210084	0.007503	0.00390156	0.0015006	0.00510204	0.00180072	0.0120048	0.0135054	0.0366146	0.0318127	0.0204082	0.00180072	0.00180072	0.0015006	0.0030012	0	0.00030012	0.00120048	0.00030012	0.00780312
D_0__Bacteria;D_1__Bacteroidetes;D_2__Sphingobacteriia;D_3__Sphingobacteriales;D_4__Chitinophagaceae;D_5__uncultured	0.00240096	0.00360144	0.0030012	0.00270108	0.0030012	0.00480192	0.00690276	0.00240096	0.0015006	0.00720288	0.00330132	0.007503	0.00960384	0.00720288	0.00480192	0.00720288	0.007503	0.00240096	0.00720288	0.00720288	0.00810324	0.0192077	0.00510204
D_0__Bacteria;D_1__Proteobacteria;D_2__Betaproteobacteria;D_3__Burkholderiales;D_4__Alcaligenaceae;D_5__Achromobacter	0.0060024	0.007503	0.0108043	0.0117047	0.00390156	0.0123049	0.00780312	0.00330132	0.007503	0.00540216	0.00120048	0.00510204	0.00330132	0.00210084	0.00120048	0.00210084	0.0030012	0.0090036	0.0120048	0.0111044	0.0216086	0.00180072	0.00330132
D_0__Bacteria;D_1__Proteobacteria;D_2__Alphaproteobacteria;D_3__Sphingomonadales;D_4__Sphingomonadaceae;Other	0.0090036	0.00330132	0.00420168	0.00630252	0.00630252	0.00570228	0.017407	0.00840336	0.0219088	0.00480192	0.00690276	0.0060024	0.00420168	0.00390156	0.0114046	0.0183073	0.0030012	0.00180072	0.00120048	0.0015006	0.00240096	0.00210084	0.00120048
D_0__Bacteria;D_1__Proteobacteria;D_2__Gammaproteobacteria;D_3__Xanthomonadales;D_4__Xanthomonadaceae;D_5__Stenotrophomonas	0.00030012	0.00030012	0	0	0	0	0.00240096	0	0.00090036	0.00030012	0	0.00030012	0.00030012	0.00060024	0.00120048	0.0030012	0.0543217	0.0156062	0.00480192	0.0117047	0.00360144	0.0030012	0.0366146
D_0__Bacteria;D_1__Proteobacteria;D_2__Alphaproteobacteria;D_3__Sphingomonadales;D_4__Sphingomonadaceae;D_5__Zymomonas	0.0015006	0.00210084	0.00210084	0.00360144	0.0060024	0.00390156	0.0132053	0.00840336	0.0108043	0.0030012	0.00540216	0.0045018	0.00330132	0.00420168	0.020108	0.0234094	0.00540216	0.00120048	0.00030012	0.00030012	0.00090036	0.0045018	0.00720288
D_0__Bacteria;D_1__Proteobacteria;D_2__Gammaproteobacteria;D_3__Pseudomonadales;D_4__Pseudomonadaceae;D_5__Pseudomonas	0.0045018	0.0141056	0.0015006	0.00060024	0.00420168	0.00120048	0.0123049	0.00480192	0.00870348	0.0159064	0.00780312	0.00930372	0.00840336	0.00930372	0.00120048	0.00090036	0.007503	0.00090036	0.0015006	0.00030012	0.00090036	0.00330132	0.00540216
D_0__Bacteria;D_1__Proteobacteria;D_2__Alphaproteobacteria;D_3__Rhizobiales;Other;Other	0	0.0015006	0.00240096	0.00060024	0	0.00030012	0.0189076	0.00540216	0.0105042	0.00690276	0.00210084	0.007503	0.00420168	0.00360144	0.0111044	0.0144058	0.00840336	0.00390156	0.00570228	0.00360144	0.00210084	0.00210084	0.00930372
D_0__Bacteria;D_1__Proteobacteria;D_2__Betaproteobacteria;D_3__Burkholderiales;D_4__Oxalobacteraceae;D_5__Massilia	0.0114046	0.0156062	0.00240096	0	0.00090036	0.00090036	0.00390156	0.00570228	0.00390156	0.00720288	0.0195078	0.00270108	0.00420168	0.00840336	0.00240096	0.00360144	0.00480192	0.00870348	0.00360144	0.00570228	0.00210084	0.0015006	0.0015006
D_0__Bacteria;D_1__Proteobacteria;D_2__Gammaproteobacteria;D_3__Aeromonadales;D_4__Aeromonadaceae;D_5__Aeromonas	0.00030012	0	0.00030012	0.00090036	0.00180072	0.00030012	0.00690276	0.0015006	0.0015006	0.00180072	0.0141056	0.00630252	0.00120048	0.015006	0.00810324	0.007503	0.00720288	0.0120048	0.00570228	0.00060024	0.0045018	0.00090036	0.0147059
D_0__Bacteria;D_1__Proteobacteria;D_2__Betaproteobacteria;D_3__Methylophilales;D_4__Methylophilaceae;Other	0.00090036	0.0030012	0.00210084	0.00270108	0.00270108	0.00270108	0.0015006	0.00270108	0.00270108	0.0294118	0.00330132	0.0303121	0.0159064	0.0108043	0	0.00030012	0	0	0.00030012	0	0	0.00030012	0.00120048
D_0__Bacteria;D_1__Bacteroidetes;D_2__Sphingobacteriia;D_3__Sphingobacteriales;D_4__NS11-12 marine group;D_5__uncultured bacterium	0.00030012	0.00360144	0.007503	0.00690276	0.0060024	0.0117047	0.00420168	0.00810324	0.0045018	0.00720288	0.00240096	0.00510204	0.007503	0.00420168	0.00270108	0.00480192	0.00240096	0.0015006	0.00330132	0.00360144	0.0015006	0.0090036	0.00270108
D_0__Bacteria;D_1__Proteobacteria;D_2__Alphaproteobacteria;D_3__Rhodobacterales;D_4__Rhodobacteraceae;Other	0	0.00270108	0.0015006	0.00090036	0.00060024	0.00060024	0.00360144	0.0045018	0.00570228	0.00180072	0.0090036	0.0129052	0.00960384	0.0114046	0.015006	0.0123049	0.0015006	0.0045018	0.00390156	0.00240096	0.00030012	0.00180072	0.00390156
D_0__Bacteria;D_1__Proteobacteria;D_2__Betaproteobacteria;D_3__Burkholderiales;D_4__Burkholderiaceae;D_5__Cupriavidus	0	0	0	0	0	0	0.00090036	0	0.00390156	0.00360144	0.00120048	0.00180072	0.00060024	0.00180072	0	0.00120048	0.00390156	0.00510204	0.0189076	0.0216086	0.032413	0	0
D_0__Bacteria;D_1__Proteobacteria;D_2__Betaproteobacteria;D_3__Burkholderiales;D_4__Comamonadaceae;D_5__Simplicispira	0.00180072	0	0	0	0	0	0.00180072	0.00420168	0.00330132	0.0045018	0.0060024	0.0045018	0.00510204	0.00420168	0.00630252	0.00330132	0.0045018	0.00510204	0.00540216	0.00390156	0.00330132	0.0030012	0.0045018
D_0__Bacteria;D_1__Proteobacteria;D_2__Alphaproteobacteria;D_3__Caulobacterales;D_4__Caulobacteraceae;Other	0	0.00030012	0.00030012	0	0	0	0	0	0.00030012	0	0.00090036	0.00030012	0.00030012	0.00060024	0	0	0.032413	0.0045018	0.0108043	0.0135054	0.00330132	0	0.0288115
D_0__Bacteria;D_1__Planctomycetes;D_2__Planctomycetacia;D_3__Planctomycetales;D_4__Planctomycetaceae;D_5__uncultured	0.00480192	0.0108043	0.00990396	0.00720288	0.0090036	0.007503	0.00270108	0.00060024	0.0015006	0.00060024	0.00030012	0.0015006	0.00090036	0.00030012	0.00330132	0.00630252	0.00330132	0.00360144	0.0060024	0.00330132	0.00660264	0.00060024	0.0015006
D_0__Bacteria;D_1__Proteobacteria;D_2__Betaproteobacteria;D_3__Neisseriales;D_4__Neisseriaceae;D_5__Chromobacterium	0	0	0	0.00030012	0	0	0.00270108	0.0030012	0.00390156	0.00060024	0.00090036	0.00030012	0.00060024	0.00060024	0.00060024	0.00030012	0.00030012	0	0	0	0.00780312	0.00030012	0
D_0__Bacteria;D_1__Bacteroidetes;D_2__Sphingobacteriia;D_3__Sphingobacteriales;D_4__env.OPS 17;D_5__uncultured bacterium	0.0216086	0.00720288	0.00240096	0.00360144	0.0138055	0.00540216	0.00060024	0.00090036	0.00090036	0.00030012	0	0.00180072	0.0111044	0.00390156	0.00120048	0.00210084	0.00570228	0.00090036	0.00180072	0.00060024	0.00120048	0	0
D_0__Bacteria;D_1__Proteobacteria;D_2__Alphaproteobacteria;D_3__Rhizobiales;D_4__Rhizobiaceae;D_5__Rhizobium	0	0.00030012	0	0	0	0	0.00720288	0.00270108	0.00420168	0.00090036	0.00090036	0.00090036	0.00030012	0.00060024	0.00030012	0.0045018	0.0162065	0.00390156	0.00630252	0.0189076	0.0108043	0	0.00210084
D_0__Bacteria;D_1__Bacteroidetes;D_2__Sphingobacteriia;D_3__Sphingobacteriales;D_4__Chitinophagaceae;D_5__Ferruginibacter	0.00090036	0.0030012	0.0015006	0.00120048	0.00090036	0.00030012	0.00060024	0.00030012	0.00060024	0.00060024	0.00060024	0.00090036	0.0015006	0.00330132	0.00360144	0.00420168	0.00360144	0.00330132	0.00480192	0.00390156	0.00960384	0.00240096	0.00030012
D_0__Bacteria;D_1__Firmicutes;D_2__Bacilli;D_3__Bacillales;D_4__Family XII;D_5__Exiguobacterium	0	0	0	0	0	0	0	0	0	0	0.00060024	0	0.00060024	0	0	0.00030012	0.00090036	0.00120048	0.00480192	0.00660264	0.00390156	0.0219088	0.0285114
D_0__Bacteria;D_1__Actinobacteria;D_2__Actinobacteria;D_3__Propionibacteriales;D_4__Nocardioidaceae;D_5__Aeromicrobium	0.00030012	0.00030012	0.00060024	0	0	0.00060024	0.0321128	0	0.00060024	0.00090036	0.00090036	0.00090036	0	0	0	0.00030012	0	0	0	0	0.00030012	0.00780312	0.0240096
D_0__Bacteria;D_1__Proteobacteria;D_2__Alphaproteobacteria;D_3__Sphingomonadales;D_4__Sphingomonadaceae;D_5__Sphingomonas	0.00030012	0.00030012	0.00090036	0.00030012	0	0.00030012	0.0045018	0.0015006	0.0045018	0.0117047	0.00270108	0.00240096	0.0015006	0.00360144	0.00630252	0.00180072	0.00390156	0.00210084	0.00270108	0.00180072	0.00360144	0.0015006	0.00630252
D_0__Bacteria;D_1__Bacteroidetes;D_2__Sphingobacteriia;D_3__Sphingobacteriales;D_4__Chitinophagaceae;Other	0	0.00060024	0	0.00030012	0	0	0.00270108	0.00180072	0.0015006	0.00090036	0.0060024	0.00360144	0.0045018	0.0045018	0.00420168	0.0171068	0.00360144	0.00240096	0.00240096	0.0015006	0.00330132	0	0.00090036
D_0__Bacteria;D_1__Proteobacteria;D_2__Alphaproteobacteria;D_3__Rhodobacterales;D_4__Rhodobacteraceae;D_5__Defluviimonas	0.00090036	0.00180072	0.00180072	0.00180072	0.00240096	0.00090036	0.00330132	0.00060024	0.00390156	0	0.00240096	0.0060024	0.00540216	0.00390156	0.00810324	0.0060024	0.00210084	0.00180072	0.00030012	0	0.00090036	0.00240096	0.00210084
D_0__Bacteria;D_1__Verrucomicrobia;D_2__Opitutae;D_3__Opitutales;D_4__Opitutaceae;D_5__Opitutus	0.00210084	0.00060024	0.00390156	0.00480192	0.00360144	0.00510204	0.0030012	0.00180072	0.00240096	0.00630252	0.00210084	0.00060024	0.00420168	0.00330132	0.0030012	0.00330132	0.00030012	0.00060024	0.00060024	0.00060024	0	0.00060024	0.00030012
D_0__Bacteria;D_1__Verrucomicrobia;D_2__Opitutae;D_3__Opitutae vadinHA64;D_4__uncultured bacterium;D_5__uncultured bacterium	0.00240096	0.0045018	0.0060024	0.00480192	0.00180072	0.00360144	0.00360144	0.00180072	0.00180072	0.00330132	0.00030012	0.00090036	0.00120048	0.00120048	0.0015006	0.00180072	0.00090036	0.00030012	0.00030012	0.00060024	0.00060024	0.007503	0.00390156
D_0__Bacteria;D_1__Proteobacteria;Other;Other;Other;Other	0.00060024	0.00180072	0.00210084	0.00180072	0.00180072	0.00060024	0.00090036	0.00330132	0.00120048	0.00510204	0.00030012	0.0015006	0.00090036	0.00120048	0.00480192	0.00510204	0.00330132	0	0.00030012	0.00090036	0.00090036	0.00090036	0.00060024
D_0__Bacteria;D_1__Bacteroidetes;D_2__Cytophagia;D_3__Cytophagales;D_4__Cyclobacteriaceae;D_5__uncultured	0.00390156	0.00480192	0.00420168	0.00420168	0.0030012	0.0060024	0.0015006	0.00180072	0.00030012	0.00390156	0.0015006	0.00090036	0.00090036	0.00210084	0.00120048	0.0015006	0.00060024	0.00030012	0.00030012	0	0.00210084	0.0030012	0.00270108
D_0__Bacteria;D_1__Actinobacteria;D_2__Actinobacteria;D_3__Frankiales;D_4__Sporichthyaceae;Other	0.00030012	0.00030012	0.00180072	0.00090036	0.00090036	0.00120048	0.00870348	0.00240096	0.00630252	0.00090036	0	0.00060024	0.00060024	0	0.00240096	0.00570228	0.00480192	0.0030012	0.00120048	0.00120048	0.00030012	0.007503	0.00360144
D_0__Bacteria;D_1__Bacteroidetes;D_2__Flavobacteriia;D_3__Flavobacteriales;D_4__Cryomorphaceae;D_5__Fluviicola	0.00060024	0.00030012	0.00270108	0.00360144	0.00270108	0.00180072	0.00390156	0.0045018	0.00330132	0.0015006	0.00420168	0.00330132	0.00240096	0.00240096	0.00330132	0.00120048	0.0045018	0.00060024	0.00060024	0	0.00030012	0.00540216	0.00120048
D_0__Bacteria;D_1__Actinobacteria;D_2__Actinobacteria;D_3__Micrococcales;D_4__Micrococcaceae;D_5__Arthrobacter	0.00090036	0.00180072	0.00060024	0.00180072	0.00030012	0.00240096	0.0060024	0.00540216	0.00780312	0.0015006	0.00330132	0.00090036	0.0015006	0.00480192	0.00240096	0.0030012	0.00270108	0.00060024	0.00120048	0	0.00090036	0.00180072	0.00210084
D_0__Bacteria;D_1__Proteobacteria;D_2__Betaproteobacteria;D_3__TRA3-20;D_4__uncultured bacterium;D_5__uncultured bacterium	0.0015006	0	0.00090036	0.00120048	0	0.00030012	0.00870348	0.0045018	0.00510204	0.00780312	0.00210084	0.00540216	0.00180072	0.00390156	0.00330132	0.00090036	0.00030012	0.00060024	0.00030012	0.00120048	0.00060024	0.00030012	0
D_0__Bacteria;D_1__Proteobacteria;D_2__Alphaproteobacteria;D_3__Caulobacterales;D_4__Caulobacteraceae;D_5__Caulobacter	0.0030012	0.00480192	0	0.00030012	0.00030012	0.00060024	0.00390156	0.0045018	0.00570228	0.0132053	0.0015006	0.00240096	0.00060024	0.00060024	0.00120048	0.00060024	0.0015006	0.00060024	0.0030012	0.00090036	0.00090036	0	0.00120048
D_0__Bacteria;D_1__Verrucomicrobia;D_2__OPB35 soil group;D_3__uncultured bacterium;D_4__uncultured bacterium;D_5__uncultured bacterium	0.00030012	0.00060024	0.00090036	0	0.00180072	0.00060024	0.0015006	0.0030012	0.00210084	0.0045018	0.00090036	0.00480192	0.00360144	0.00360144	0.00060024	0	0	0.00060024	0.00060024	0.00090036	0	0	0.00060024
D_0__Bacteria;D_1__Acidobacteria;D_2__Acidobacteria;D_3__Subgroup 6;D_4__uncultured bacterium;D_5__uncultured bacterium	0	0	0	0	0	0	0.00120048	0.00030012	0.00120048	0.00060024	0.00120048	0.00630252	0.00570228	0.00240096	0.0090036	0.00630252	0.00390156	0.00120048	0.00090036	0.00120048	0.00180072	0	0.00030012
D_0__Bacteria;D_1__Armatimonadetes;D_2__Armatimonadia;D_3__Armatimonadales;D_4__uncultured bacterium;D_5__uncultured bacterium	0.00090036	0.00210084	0	0.00060024	0.0015006	0	0.00120048	0.0015006	0.00060024	0.00060024	0.0015006	0.00660264	0.00330132	0.0015006	0.00180072	0.0030012	0.00090036	0.00030012	0.00090036	0.00030012	0.00060024	0.0135054	0.00030012
D_0__Bacteria;D_1__Proteobacteria;D_2__Betaproteobacteria;D_3__Burkholderiales;D_4__Burkholderiaceae;D_5__Burkholderia	0	0	0	0	0	0.00090036	0.00090036	0	0	0.00210084	0	0.00030012	0.00030012	0.00030012	0	0.00720288	0.00060024	0.0030012	0.0060024	0.0132053	0.00630252	0.00060024	0.0015006
D_0__Bacteria;D_1__Proteobacteria;D_2__Gammaproteobacteria;D_3__Xanthomonadales;D_4__Xanthomonadaceae;D_5__Arenimonas	0.00030012	0.00120048	0	0.00120048	0	0.00030012	0.00240096	0.00210084	0.00570228	0.00030012	0.00420168	0.00420168	0.00330132	0.00240096	0.00570228	0.00510204	0.00120048	0.00030012	0.00090036	0	0.00060024	0	0
D_0__Bacteria;D_1__Proteobacteria;D_2__Alphaproteobacteria;D_3__Rhodospirillales;D_4__Acetobacteraceae;Other	0.00060024	0.00090036	0.00120048	0.00060024	0.00090036	0.00090036	0.00420168	0.00120048	0.00060024	0.00240096	0.00120048	0.0015006	0.0015006	0.00090036	0.00480192	0.00510204	0.00240096	0.00120048	0.0015006	0.00120048	0.00060024	0.00090036	0.00090036
Unassigned;Other;Other;Other;Other;Other	0.0015006	0.00210084	0.00090036	0.00030012	0.00180072	0.00210084	0.00060024	0.00090036	0.00030012	0.00210084	0	0.00120048	0.00060024	0.00030012	0.00120048	0.00090036	0.00090036	0.0015006	0.00240096	0.00240096	0.00270108	0.0060024	0.00360144
D_0__Bacteria;D_1__Bacteroidetes;D_2__Flavobacteriia;D_3__Flavobacteriales;D_4__NS9 marine group;D_5__uncultured bacterium	0.00090036	0.00180072	0.0015006	0.00180072	0.00030012	0.00090036	0	0.00030012	0.00120048	0.00030012	0.00120048	0.00330132	0.00180072	0.00210084	0.0015006	0.00210084	0.00090036	0.00090036	0.00270108	0.00270108	0.00180072	0.0060024	0.00060024
D_0__Bacteria;D_1__Proteobacteria;D_2__Alphaproteobacteria;D_3__Rhizobiales;D_4__MNG7;D_5__uncultured bacterium	0.00030012	0	0.00270108	0.00120048	0.00120048	0.00030012	0.0030012	0.00270108	0.00480192	0.00180072	0.0030012	0.00180072	0.00240096	0.00120048	0.0015006	0.00390156	0.00030012	0.00030012	0.00060024	0.00210084	0.00060024	0	0.00060024
D_0__Bacteria;D_1__Proteobacteria;D_2__Betaproteobacteria;D_3__Nitrosomonadales;D_4__Nitrosomonadaceae;D_5__uncultured	0.00060024	0.00060024	0	0.00030012	0	0	0.0015006	0.00090036	0.00090036	0.00270108	0.00060024	0.00630252	0.00690276	0.007503	0.00090036	0.00030012	0.00060024	0.00030012	0	0.00090036	0.00060024	0.00030012	0.00030012
D_0__Bacteria;D_1__Proteobacteria;D_2__Alphaproteobacteria;D_3__Rhizobiales;D_4__FukuN57;D_5__uncultured bacterium	0	0.00060024	0.00060024	0.00030012	0	0.00030012	0.00270108	0.00120048	0.00090036	0.00030012	0.00030012	0.00060024	0.00060024	0.00090036	0.007503	0.0060024	0.00090036	0.00270108	0.00210084	0.00180072	0.00120048	0.0030012	0.00060024
D_0__Bacteria;D_1__Bacteroidetes;D_2__Flavobacteriia;D_3__Flavobacteriales;D_4__Flavobacteriaceae;D_5__Chryseobacterium	0.00030012	0.0015006	0	0.00030012	0.0015006	0.00360144	0.00120048	0	0.00030012	0.00030012	0.00060024	0.00120048	0.00120048	0.00270108	0.00090036	0.00090036	0.00060024	0.00090036	0.00240096	0.00180072	0.00180072	0.00180072	0.00930372
D_0__Bacteria;D_1__Actinobacteria;D_2__Actinobacteria;D_3__Micrococcales;D_4__Microbacteriaceae;D_5__Microbacterium	0	0.00030012	0	0	0	0	0.00180072	0.00030012	0.00210084	0.00030012	0.00120048	0	0.00030012	0.00060024	0.00030012	0.00240096	0.00630252	0.00180072	0.00330132	0.00090036	0.00630252	0	0.00060024
D_0__Bacteria;D_1__Proteobacteria;D_2__Betaproteobacteria;D_3__Burkholderiales;D_4__Alcaligenaceae;D_5__MWH-UniP1 aquatic group	0.00030012	0.00120048	0.00120048	0.00030012	0.00060024	0.00090036	0.00180072	0.00180072	0.00330132	0.00090036	0	0.00030012	0.00030012	0.00060024	0.00120048	0.00120048	0.00210084	0.00090036	0.00060024	0.00240096	0.00060024	0.00330132	0.0030012
D_0__Bacteria;D_1__Verrucomicrobia;D_2__Spartobacteria;D_3__Chthoniobacterales;D_4__DA101 soil group;D_5__uncultured bacterium	0	0	0	0	0	0	0.00960384	0.00270108	0.00570228	0.00090036	0.00090036	0.00180072	0.00180072	0.00240096	0.00240096	0.00120048	0.00030012	0	0	0	0	0.00180072	0
D_0__Bacteria;D_1__Bacteroidetes;D_2__Sphingobacteriia;D_3__Sphingobacteriales;D_4__Sphingobacteriaceae;D_5__Sphingobacterium	0	0	0.00030012	0	0	0	0	0	0	0	0.00090036	0	0	0.00060024	0	0	0.00510204	0.00060024	0.00060024	0.00030012	0.00270108	0.0015006	0.0168067
D_0__Bacteria;D_1__Firmicutes;D_2__Bacilli;D_3__Bacillales;D_4__Planococcaceae;Other	0	0	0	0	0	0	0	0	0	0	0.0015006	0.00030012	0.00030012	0.00180072	0	0	0.00030012	0	0.00090036	0.00060024	0.0015006	0.0090036	0.0129052
D_0__Bacteria;D_1__Proteobacteria;D_2__Epsilonproteobacteria;D_3__Campylobacterales;D_4__Campylobacteraceae;D_5__Arcobacter	0.00060024	0	0.00240096	0.00360144	0.00390156	0.007503	0.00060024	0	0.00030012	0.0015006	0.00060024	0.00090036	0.00210084	0.00090036	0	0	0	0.00030012	0	0.00060024	0.00060024	0.00030012	0
D_0__Bacteria;D_1__Chloroflexi;D_2__SL56 marine group;D_3__uncultured bacterium;D_4__uncultured bacterium;D_5__uncultured bacterium	0.00060024	0.00090036	0.00360144	0.00120048	0.00120048	0.00210084	0.00270108	0.00060024	0.0015006	0.00210084	0	0.00060024	0.00060024	0	0.0015006	0.00090036	0.00060024	0.00030012	0.00090036	0.00060024	0.00060024	0.00270108	0
D_0__Bacteria;D_1__Gemmatimonadetes;D_2__Gemmatimonadetes;D_3__Gemmatimonadales;D_4__Gemmatimonadaceae;D_5__uncultured	0	0.00060024	0.00030012	0.00030012	0.00060024	0.00030012	0.00090036	0.00120048	0.00030012	0.00330132	0.00210084	0.0045018	0.0015006	0.00270108	0.00270108	0.00090036	0.00060024	0.00090036	0	0	0	0	0.00030012
D_0__Bacteria;D_1__Chloroflexi;D_2__Chloroflexia;D_3__Chloroflexales;D_4__Roseiflexaceae;D_5__Roseiflexus	0	0.00090036	0	0	0.00030012	0.00030012	0.00180072	0.00180072	0.00090036	0.00090036	0.00030012	0.00090036	0.00030012	0.00090036	0.00240096	0.00270108	0.00240096	0	0	0.00030012	0.00060024	0.00510204	0.00120048
D_0__Bacteria;D_1__Actinobacteria;D_2__Actinobacteria;D_3__Micrococcales;D_4__Microbacteriaceae;D_5__Candidatus Aquiluna	0	0.00030012	0	0.00030012	0.00030012	0.00030012	0.0045018	0.00210084	0.00360144	0.00120048	0.00060024	0.00060024	0.00030012	0.0015006	0.00090036	0.00120048	0.0015006	0	0.00030012	0	0	0.00360144	0.0015006
D_0__Bacteria;D_1__Firmicutes;D_2__Bacilli;D_3__Bacillales;D_4__Bacillaceae;D_5__Bacillus	0	0	0	0	0	0	0	0	0	0	0.00030012	0	0	0	0	0.00030012	0	0.00090036	0.00210084	0.00870348	0.00960384	0.00120048	0.00060024
D_0__Bacteria;D_1__Verrucomicrobia;D_2__OPB35 soil group;Other;Other;Other	0.00030012	0.00060024	0.00030012	0	0.00210084	0.00030012	0.00030012	0.00090036	0.00090036	0.00240096	0.00090036	0.00090036	0.0015006	0.00030012	0.00210084	0.00090036	0.00180072	0.00090036	0.00090036	0.0030012	0.00120048	0	0.00060024
D_0__Bacteria;D_1__Proteobacteria;D_2__Gammaproteobacteria;D_3__Xanthomonadales;D_4__Xanthomonadales Incertae Sedis;D_5__uncultured	0	0.00030012	0	0	0	0	0.00060024	0.00030012	0.00030012	0.00030012	0.00240096	0.00720288	0.00540216	0.00420168	0	0	0	0	0	0	0	0.00030012	0.00240096
D_0__Bacteria;D_1__Proteobacteria;D_2__Alphaproteobacteria;D_3__Rickettsiales;D_4__Mitochondria;D_5__uncultured bacterium	0.00090036	0.00090036	0.00240096	0.00030012	0	0.00030012	0.00030012	0	0	0.00090036	0	0	0	0.00030012	0	0.00030012	0	0.00060024	0.00030012	0.00120048	0.00060024	0	0
D_0__Bacteria;D_1__Proteobacteria;D_2__Gammaproteobacteria;D_3__Xanthomonadales;Other;Other	0.00120048	0.00090036	0	0	0.00090036	0	0.00240096	0.00270108	0.00060024	0.0030012	0.00120048	0.0030012	0.00270108	0.00210084	0.00060024	0.00060024	0.00030012	0	0	0	0	0	0
D_0__Bacteria;D_1__Chlorobi;D_2__Chlorobia;D_3__Chlorobiales;D_4__OPB56;D_5__uncultured bacterium	0	0	0.00120048	0.00210084	0.00240096	0.00060024	0.00180072	0.00090036	0.00060024	0.00090036	0.00030012	0.0015006	0.00060024	0.00030012	0.0015006	0.00120048	0.00030012	0.00090036	0.00060024	0.00090036	0.00090036	0.00030012	0.00030012
D_0__Bacteria;D_1__Actinobacteria;D_2__Actinobacteria;D_3__PeM15;Other;Other	0	0	0.00060024	0.00090036	0.00030012	0	0.00090036	0.00090036	0.00060024	0.00180072	0	0.00030012	0	0.00030012	0.00360144	0.00180072	0.00210084	0.00120048	0.00030012	0.00030012	0.00030012	0.00240096	0.00240096
D_0__Bacteria;D_1__Verrucomicrobia;D_2__Verrucomicrobiae;D_3__Verrucomicrobiales;D_4__Verrucomicrobiaceae;D_5__Luteolibacter	0	0	0.00030012	0	0	0	0	0	0	0	0.00030012	0.00060024	0.00030012	0	0.00030012	0	0	0	0	0	0	0.0105042	0.0090036
D_0__Bacteria;D_1__Cyanobacteria;D_2__Chloroplast;Other;Other;Other	0.00030012	0.00120048	0	0	0.00120048	0	0	0	0	0.00090036	0.00030012	0.00060024	0	0.00030012	0.00090036	0.00240096	0.00090036	0.00390156	0.00330132	0.00180072	0.00120048	0.00030012	0.00090036
D_0__Bacteria;D_1__Proteobacteria;D_2__Betaproteobacteria;D_3__Burkholderiales;D_4__Alcaligenaceae;D_5__uncultured	0	0	0	0	0	0	0	0	0	0.00030012	0.00180072	0.007503	0.00540216	0.0045018	0	0.00030012	0	0	0	0	0	0.00030012	0.00060024
D_0__Bacteria;D_1__Proteobacteria;D_2__Alphaproteobacteria;D_3__Caulobacterales;D_4__Caulobacteraceae;D_5__Phenylobacterium	0.00030012	0.00090036	0	0	0.00030012	0	0.00030012	0.00120048	0.00120048	0.0015006	0.00030012	0.00030012	0.0015006	0.00060024	0	0.00030012	0.00120048	0.00240096	0.0015006	0.00270108	0.00180072	0	0
D_0__Bacteria;D_1__Actinobacteria;Other;Other;Other;Other	0.00090036	0.00120048	0.00180072	0.00180072	0.00180072	0.00180072	0.0015006	0.00120048	0.00240096	0.0015006	0.00090036	0.00120048	0.00060024	0.00120048	0	0	0	0	0	0	0.00030012	0	0
D_0__Bacteria;D_1__Bacteroidetes;D_2__Sphingobacteriia;D_3__Sphingobacteriales;D_4__Chitinophagaceae;D_5__Chitinophaga	0.00030012	0	0	0	0	0	0.00030012	0.00060024	0.00090036	0	0.00090036	0.0015006	0.00120048	0.00090036	0.00060024	0.0030012	0.00330132	0.00240096	0.00180072	0.00060024	0.00030012	0	0.0015006
D_0__Bacteria;D_1__Bacteroidetes;Other;Other;Other;Other	0.00210084	0.00210084	0.00120048	0.00060024	0.0015006	0.00180072	0	0.00060024	0.00060024	0.00030012	0.00030012	0.00030012	0.00120048	0.00030012	0.00060024	0.00030012	0.00060024	0.00060024	0.00090036	0.00090036	0	0.0015006	0.00060024
D_0__Bacteria;D_1__Actinobacteria;D_2__Actinobacteria;D_3__Propionibacteriales;D_4__Nocardioidaceae;Other	0.00030012	0	0	0	0	0	0.00180072	0.00090036	0.00210084	0.00120048	0	0	0.00030012	0	0.00240096	0.00060024	0.00120048	0	0.00120048	0.00060024	0.00570228	0	0
D_0__Bacteria;D_1__Proteobacteria;D_2__Betaproteobacteria;D_3__Rhodocyclales;D_4__Rhodocyclaceae;D_5__Candidatus Accumulibacter	0	0.00030012	0.00030012	0	0	0	0.00030012	0.00030012	0.00030012	0.00030012	0.00240096	0.00480192	0.0045018	0.0030012	0	0	0	0	0	0	0	0	0.00240096
D_0__Bacteria;D_1__Planctomycetes;D_2__Planctomycetacia;D_3__Planctomycetales;D_4__Planctomycetaceae;D_5__Planctomyces	0.00060024	0.00030012	0	0	0	0	0.00120048	0.00090036	0	0.00030012	0.00060024	0.00060024	0.00090036	0.00060024	0.00360144	0.00180072	0	0.00060024	0.00090036	0.00120048	0.00120048	0	0.00030012
D_0__Bacteria;D_1__Proteobacteria;D_2__Betaproteobacteria;D_3__Burkholderiales;D_4__Burkholderiaceae;D_5__Ralstonia	0	0	0.00060024	0	0	0	0	0.00030012	0.00030012	0.00540216	0.00120048	0	0	0	0	0.00090036	0.00090036	0.00030012	0.00060024	0.00030012	0.00090036	0.00210084	0.00480192
D_0__Bacteria;D_1__Verrucomicrobia;D_2__Spartobacteria;D_3__Chthoniobacterales;Other;Other	0.00060024	0	0.0015006	0.00090036	0.00060024	0.00270108	0.00210084	0.00330132	0.00120048	0.00090036	0.00030012	0.00030012	0.00120048	0	0	0.00060024	0.00060024	0	0	0.00030012	0	0.00090036	0
D_0__Bacteria;D_1__Nitrospirae;D_2__Nitrospira;D_3__Nitrospirales;D_4__Nitrospiraceae;D_5__Nitrospira	0	0	0	0	0	0	0.00030012	0.00030012	0	0.00120048	0.00120048	0.00510204	0.00510204	0.00510204	0	0	0	0	0	0	0	0	0
D_0__Bacteria;D_1__Actinobacteria;D_2__Acidimicrobiia;D_3__Acidimicrobiales;D_4__uncultured;Other	0	0.00060024	0.00240096	0.00210084	0.00120048	0.0015006	0.00060024	0	0.00090036	0.00030012	0.00030012	0.00030012	0	0.00030012	0.00210084	0.00330132	0.00030012	0	0	0.00030012	0.00030012	0.00120048	0
D_0__Bacteria;D_1__Proteobacteria;D_2__Alphaproteobacteria;D_3__Rhizobiales;D_4__Hyphomicrobiaceae;D_5__Devosia	0	0	0	0	0	0	0.00090036	0.00060024	0.00120048	0	0.00270108	0.00060024	0.00060024	0.0015006	0.00060024	0.00030012	0.00240096	0.00060024	0.00210084	0.00240096	0.00120048	0.00030012	0
D_0__Bacteria;D_1__Proteobacteria;D_2__Betaproteobacteria;D_3__Hydrogenophilales;D_4__Hydrogenophilaceae;Other	0.00030012	0.00030012	0.00060024	0.00210084	0.00030012	0.00090036	0.0015006	0.00180072	0.00120048	0.00120048	0.00030012	0.0015006	0	0.00030012	0.00090036	0.00120048	0.00090036	0.00030012	0.00060024	0.00090036	0.00030012	0.00030012	0
D_0__Bacteria;D_1__Proteobacteria;D_2__Betaproteobacteria;D_3__SC-I-84;D_4__uncultured bacterium;D_5__uncultured bacterium	0	0	0	0	0	0	0	0	0	0.00060024	0.00090036	0.0045018	0.0060024	0.0045018	0	0	0.00030012	0	0	0	0	0	0.00060024
D_0__Bacteria;D_1__Proteobacteria;D_2__Alphaproteobacteria;D_3__SAR11 clade;D_4__LD12 freshwater group;D_5__uncultured bacterium	0	0	0.00120048	0.00030012	0.0015006	0.00120048	0	0.00090036	0.00060024	0.00030012	0	0	0	0	0.00210084	0	0.00090036	0.00240096	0.0015006	0.00120048	0.00090036	0.00030012	0.00060024
D_0__Bacteria;D_1__Proteobacteria;D_2__Betaproteobacteria;D_3__Burkholderiales;Other;Other	0.00120048	0.00120048	0.00090036	0.00030012	0.00120048	0.00060024	0.00330132	0.00060024	0.00060024	0.00060024	0.00120048	0.00090036	0.00030012	0.00030012	0.0015006	0	0	0	0	0	0.00090036	0	0.00120048
D_0__Bacteria;D_1__Planctomycetes;D_2__OM190;D_3__uncultured bacterium;D_4__uncultured bacterium;D_5__uncultured bacterium	0.00030012	0.00030012	0	0.00030012	0.00030012	0	0	0	0	0	0	0.00090036	0	0.00030012	0.00120048	0.00120048	0.00090036	0.00180072	0.00240096	0.0030012	0.00240096	0	0
D_0__Bacteria;D_1__Proteobacteria;D_2__Alphaproteobacteria;D_3__Sphingomonadales;D_4__Erythrobacteraceae;Other	0.00030012	0	0	0	0	0	0.00060024	0.00030012	0.00060024	0	0.00120048	0	0.00060024	0.00060024	0.00240096	0.00270108	0.00030012	0.00030012	0.00060024	0.00060024	0.00120048	0	0.00390156
D_0__Bacteria;D_1__Proteobacteria;D_2__TA18;D_3__uncultured bacterium;D_4__uncultured bacterium;D_5__uncultured bacterium	0	0.00030012	0.00030012	0.00120048	0	0	0.00120048	0	0.00030012	0	0	0.00030012	0	0	0.00330132	0.00330132	0.00240096	0.00090036	0.00060024	0	0.00120048	0	0
D_0__Bacteria;D_1__Planctomycetes;D_2__Phycisphaerae;D_3__Phycisphaerales;D_4__Phycisphaeraceae;D_5__CL500-3	0.00030012	0.00030012	0.00120048	0	0.00060024	0.00090036	0	0	0	0.00030012	0	0	0.00030012	0	0.00060024	0.00060024	0	0.00180072	0.00210084	0.00090036	0.00240096	0	0
D_0__Bacteria;D_1__Bacteroidetes;D_2__Cytophagia;D_3__Cytophagales;D_4__Cytophagaceae;D_5__uncultured	0.00030012	0	0	0	0	0	0.00060024	0.00030012	0.00030012	0.00090036	0.00120048	0.00330132	0.00390156	0.00270108	0.00030012	0.00060024	0	0	0	0	0.00120048	0	0
D_0__Bacteria;D_1__Proteobacteria;D_2__Gammaproteobacteria;D_3__Oceanospirillales;D_4__Oceanospirillaceae;D_5__Pseudospirillum	0.00030012	0.00060024	0.00090036	0	0.00060024	0	0.00180072	0.0015006	0.00120048	0.00270108	0.00120048	0.00120048	0.00030012	0.00060024	0	0.00030012	0.00030012	0.00030012	0	0	0	0	0
D_0__Bacteria;D_1__Deinococcus-Thermus;D_2__Deinococci;D_3__Deinococcales;D_4__Deinococcaceae;D_5__Deinococcus	0	0	0	0	0	0	0	0	0.00060024	0	0.00060024	0	0	0	0.00090036	0.00120048	0	0.00030012	0.00030012	0.00240096	0.00420168	0.00030012	0.00120048
D_0__Bacteria;D_1__Bacteroidetes;D_2__Bacteroidetes vadinHA17;Other;Other;Other	0	0	0	0	0	0	0	0	0.00030012	0.00030012	0.00060024	0.0060024	0.0045018	0.00240096	0	0	0	0	0	0	0	0	0
D_0__Bacteria;D_1__Proteobacteria;D_2__Betaproteobacteria;D_3__Nitrosomonadales;D_4__Gallionellaceae;Other	0	0	0	0	0	0	0.0015006	0.00060024	0.00030012	0.0015006	0.00060024	0.00240096	0.00210084	0.00420168	0	0	0	0	0	0	0	0	0
D_0__Bacteria;D_1__Actinobacteria;D_2__Actinobacteria;D_3__Micrococcales;D_4__Microbacteriaceae;Other	0.00030012	0	0.00060024	0.00060024	0.00030012	0.00030012	0.00120048	0.00210084	0.00120048	0	0.00030012	0.00030012	0	0	0.00090036	0.00120048	0.00060024	0.00030012	0	0	0.00060024	0.0015006	0.00060024
D_0__Bacteria;D_1__Cyanobacteria;D_2__Cyanobacteria;D_3__SubsectionI;D_4__FamilyI;Other	0	0	0	0	0	0	0	0	0	0	0	0	0	0	0	0	0.00030012	0.00360144	0.00480192	0.00270108	0.00180072	0	0
D_0__Bacteria;D_1__Acidobacteria;D_2__Acidobacteria;D_3__Subgroup 3;D_4__Unknown Family;D_5__Candidatus Solibacter	0.00030012	0.00030012	0.00030012	0	0	0	0	0	0.00030012	0	0	0.00210084	0.00240096	0.00210084	0.00210084	0.00060024	0.0015006	0	0	0.00030012	0.00090036	0	0
D_0__Bacteria;D_1__Bacteroidetes;D_2__Flavobacteriia;D_3__Flavobacteriales;D_4__Cryomorphaceae;D_5__Owenweeksia	0	0.00060024	0.00030012	0.00060024	0.00060024	0.00060024	0.00090036	0.00030012	0.00060024	0.00120048	0	0.00060024	0.00030012	0.00030012	0.00060024	0.00120048	0.00030012	0	0	0.00030012	0	0.00180072	0.00120048
D_0__Bacteria;D_1__Proteobacteria;D_2__Gammaproteobacteria;D_3__Chromatiales;D_4__Chromatiaceae;D_5__Rheinheimera	0.00120048	0.00060024	0.00030012	0	0.0015006	0.00030012	0	0	0	0.00090036	0.00090036	0	0	0.00060024	0.00030012	0.00120048	0	0.00090036	0	0	0	0	0.00120048
D_0__Bacteria;D_1__Proteobacteria;D_2__Gammaproteobacteria;D_3__Cellvibrionales;D_4__Spongiibacteraceae;D_5__BD1-7 clade	0.00060024	0.00030012	0.00060024	0.00090036	0.00120048	0	0.00030012	0.00030012	0	0.00090036	0.00030012	0.00270108	0.00060024	0.0015006	0.00030012	0.00090036	0	0	0.00030012	0.00030012	0	0.00030012	0
D_0__Bacteria;D_1__Proteobacteria;D_2__Betaproteobacteria;D_3__Rhodocyclales;D_4__Rhodocyclaceae;D_5__Methyloversatilis	0	0	0	0	0.00030012	0.00030012	0.00180072	0.00420168	0	0.00120048	0	0.00210084	0.00120048	0.00090036	0	0	0	0	0	0	0	0	0
D_0__Bacteria;D_1__Bacteroidetes;D_2__Cytophagia;D_3__Cytophagales;D_4__Cytophagaceae;D_5__Emticicia	0.00030012	0.00330132	0.00060024	0	0.00120048	0.00030012	0.00090036	0.00030012	0	0.00060024	0.00090036	0.00030012	0.00030012	0.00030012	0	0.0015006	0.00030012	0	0	0	0	0.00030012	0.00090036
D_0__Bacteria;D_1__Proteobacteria;D_2__Alphaproteobacteria;D_3__Rhodospirillales;D_4__Rhodospirillales Incertae Sedis;D_5__Reyranella	0.00030012	0.00060024	0	0.00030012	0.00030012	0	0.00240096	0.00120048	0.00060024	0.00060024	0.00060024	0.00090036	0.00120048	0.00120048	0.00060024	0	0	0.00060024	0.00030012	0	0	0	0
D_0__Bacteria;D_1__Proteobacteria;D_2__Alphaproteobacteria;D_3__Caulobacterales;D_4__Hyphomonadaceae;D_5__Hirschia	0.00030012	0.00030012	0	0	0.0015006	0	0.00060024	0.00030012	0.00030012	0.00030012	0.00090036	0.0015006	0.00060024	0.0015006	0	0.00060024	0	0.00120048	0.00120048	0.00030012	0.00030012	0	0
D_0__Bacteria;D_1__Actinobacteria;D_2__Actinobacteria;Other;Other;Other	0	0	0.00030012	0	0	0	0.00120048	0.00030012	0.00060024	0.00060024	0	0.00030012	0	0.00030012	0.00180072	0.00090036	0.00090036	0.00090036	0.00030012	0.00030012	0.00120048	0.00090036	0.00090036
D_0__Bacteria;D_1__Proteobacteria;D_2__Alphaproteobacteria;D_3__Rhizobiales;D_4__Hyphomicrobiaceae;D_5__Hyphomicrobium	0	0	0	0	0	0	0.00060024	0.00060024	0.00060024	0.00030012	0	0.00090036	0.00090036	0.00030012	0.00060024	0.00240096	0.00030012	0.00120048	0.00060024	0.00090036	0.00120048	0	0
D_0__Bacteria;D_1__Actinobacteria;D_2__Thermoleophilia;D_3__Gaiellales;D_4__uncultured;D_5__uncultured bacterium	0	0	0.00060024	0.00060024	0	0.00030012	0.00120048	0	0.00060024	0	0	0.00030012	0	0.00060024	0.00060024	0.00180072	0.00180072	0.00060024	0.00030012	0.00060024	0.00060024	0.00060024	0
D_0__Bacteria;D_1__Proteobacteria;D_2__Gammaproteobacteria;D_3__Pseudomonadales;D_4__Moraxellaceae;D_5__Perlucidibaca	0.0015006	0.00030012	0.00030012	0	0	0.00030012	0	0	0.00030012	0.00060024	0	0.00330132	0.00120048	0.00120048	0.0015006	0	0	0	0	0	0	0	0
D_0__Bacteria;D_1__Verrucomicrobia;D_2__Verrucomicrobiae;D_3__Verrucomicrobiales;D_4__Verrucomicrobiaceae;D_5__uncultured	0.00090036	0.0015006	0	0.00030012	0.00180072	0.00060024	0.00090036	0	0.00030012	0.00030012	0	0.00030012	0.00120048	0.00030012	0	0.00060024	0.00030012	0	0	0	0	0.00030012	0.00090036
D_0__Bacteria;D_1__Proteobacteria;D_2__Alphaproteobacteria;D_3__Rhizobiales;D_4__Methylobacteriaceae;D_5__Methylobacterium	0	0	0	0	0	0	0	0.00060024	0.00030012	0.00180072	0.00030012	0	0	0.00120048	0.00090036	0.00030012	0.00030012	0	0.00090036	0	0.00060024	0.00030012	0.00060024
D_0__Bacteria;D_1__Bacteroidetes;D_2__Sphingobacteriia;D_3__Sphingobacteriales;D_4__Sphingobacteriaceae;D_5__Pedobacter	0	0.00120048	0	0	0	0	0	0	0	0	0	0	0.00060024	0	0	0	0.00690276	0	0	0	0.00030012	0	0
D_0__Bacteria;D_1__Actinobacteria;D_2__Actinobacteria;D_3__Corynebacteriales;D_4__Mycobacteriaceae;D_5__Mycobacterium	0.00030012	0.00060024	0.00090036	0.00030012	0.00030012	0.00030012	0.00240096	0.00030012	0.00060024	0.00060024	0.00030012	0.00030012	0	0.00030012	0.00030012	0	0	0.00030012	0.00030012	0	0	0.00030012	0
D_0__Bacteria;D_1__Proteobacteria;D_2__Gammaproteobacteria;D_3__Methylococcales;D_4__Crenotrichaceae;D_5__Crenothrix	0.00030012	0.0015006	0	0.00030012	0.00090036	0	0	0	0.00030012	0.00120048	0	0.00120048	0.00210084	0.00060024	0	0	0	0	0	0	0	0	0
D_0__Bacteria;D_1__Bacteroidetes;D_2__Bacteroidia;D_3__Bacteroidales;D_4__Bacteroidaceae;D_5__Bacteroides	0.00030012	0	0.00030012	0.00060024	0.00060024	0.0030012	0	0	0	0.00060024	0.00030012	0.00060024	0.00180072	0.00030012	0	0	0	0	0	0	0	0	0
D_0__Bacteria;D_1__Proteobacteria;D_2__Deltaproteobacteria;D_3__Oligoflexales;D_4__uncultured bacterium;D_5__uncultured bacterium	0.00030012	0.00030012	0.00030012	0	0	0.00030012	0	0.00060024	0.00030012	0.00060024	0	0	0.00030012	0.00030012	0.00060024	0.00030012	0.00030012	0	0	0.00090036	0.00030012	0	0.00060024
D_0__Bacteria;D_1__Bacteroidetes;D_2__Sphingobacteriia;D_3__Sphingobacteriales;D_4__Sphingobacteriaceae;D_5__Solitalea	0	0	0.00030012	0.00060024	0.00030012	0.00060024	0.0015006	0.00060024	0.00030012	0.00030012	0.00120048	0	0	0	0.00090036	0.00030012	0	0	0.00060024	0	0	0.00030012	0.00030012
D_0__Bacteria;D_1__Proteobacteria;D_2__Betaproteobacteria;D_3__Burkholderiales;D_4__Oxalobacteraceae;Other	0	0.00060024	0.00030012	0	0.00030012	0	0.00060024	0.00030012	0	0	0.00030012	0	0.00030012	0.00060024	0.00090036	0.00060024	0	0	0	0.00060024	0	0.0015006	0.00060024
D_0__Bacteria;D_1__Proteobacteria;D_2__Gammaproteobacteria;D_3__Enterobacteriales;D_4__Enterobacteriaceae;D_5__Escherichia-Shigella	0	0	0	0	0	0	0.00060024	0.00030012	0	0.0030012	0	0	0.00030012	0	0	0.00090036	0.00060024	0.00030012	0	0.00030012	0.00030012	0.00060024	0.00060024
D_0__Bacteria;D_1__Bacteroidetes;D_2__Sphingobacteriia;D_3__Sphingobacteriales;D_4__PHOS-HE51;D_5__uncultured bacterium	0.00120048	0.00030012	0.00030012	0	0.00060024	0	0	0.00060024	0	0.00060024	0.00030012	0.00060024	0.0015006	0.00090036	0.00030012	0	0	0	0.00030012	0	0	0.00030012	0
D_0__Bacteria;D_1__Planctomycetes;D_2__Planctomycetacia;D_3__Planctomycetales;D_4__Planctomycetaceae;D_5__Pirellula	0	0	0	0	0	0	0.00060024	0	0.00030012	0.00060024	0	0.00060024	0	0	0.00090036	0.00210084	0.00120048	0	0	0.00030012	0	0.00030012	0.00090036
D_0__Bacteria;D_1__Proteobacteria;D_2__Alphaproteobacteria;D_3__Rhizobiales;D_4__Bradyrhizobiaceae;D_5__Bosea	0	0	0	0	0	0	0.00090036	0.00060024	0.00120048	0.00060024	0.00030012	0	0	0	0	0	0.00060024	0	0.00030012	0.00060024	0.00120048	0.00030012	0.00060024
D_0__Bacteria;D_1__Proteobacteria;D_2__Gammaproteobacteria;D_3__Xanthomonadales;D_4__Nevskiaceae;D_5__Nevskia	0.00180072	0.00090036	0.00060024	0	0	0.00060024	0.0015006	0	0	0.0015006	0	0.00030012	0	0	0	0	0	0	0	0	0	0	0
D_0__Bacteria;D_1__Verrucomicrobia;D_2__Spartobacteria;D_3__Chthoniobacterales;D_4__Chthoniobacteraceae;D_5__Chthoniobacter	0.00030012	0.00060024	0	0.00030012	0.00030012	0.00030012	0.00030012	0.00030012	0.00030012	0	0	0.00120048	0.00090036	0.0015006	0	0	0	0.00030012	0	0	0	0	0.00060024
D_0__Bacteria;D_1__Bacteroidetes;D_2__Sphingobacteriia;D_3__Sphingobacteriales;D_4__Saprospiraceae;D_5__uncultured	0.00030012	0	0	0	0	0	0	0	0	0.00060024	0.00030012	0.00120048	0.00180072	0.00210084	0.00030012	0	0	0	0	0.00030012	0	0	0
D_0__Bacteria;D_1__Proteobacteria;D_2__Gammaproteobacteria;D_3__Methylococcales;D_4__Methylococcaceae;D_5__Methylocaldum	0	0.00030012	0	0.00030012	0	0	0	0	0	0.00510204	0.00030012	0.00030012	0.00060024	0.00030012	0	0	0	0	0	0	0	0	0
D_0__Bacteria;D_1__Proteobacteria;D_2__Deltaproteobacteria;D_3__GR-WP33-30;D_4__uncultured bacterium;D_5__uncultured bacterium	0	0.00030012	0	0	0	0	0.00120048	0	0	0.00120048	0.00030012	0.00030012	0.0015006	0.0015006	0	0	0	0	0	0	0	0	0
D_0__Bacteria;D_1__Proteobacteria;D_2__Betaproteobacteria;D_3__Rhodocyclales;D_4__Rhodocyclaceae;D_5__Azospira	0	0	0	0	0	0	0.00030012	0.00090036	0.00030012	0.00030012	0	0.00060024	0.00180072	0.00090036	0	0.00060024	0	0	0	0	0	0	0
D_0__Bacteria;D_1__Bacteroidetes;D_2__Cytophagia;D_3__Cytophagales;D_4__Cytophagaceae;Other	0.00060024	0.00270108	0	0	0.00030012	0	0	0	0	0	0	0	0.00120048	0	0	0	0	0.00120048	0	0	0	0	0.00060024
D_0__Bacteria;D_1__Proteobacteria;D_2__Alphaproteobacteria;D_3__Sphingomonadales;D_4__Sphingomonadaceae;D_5__Sphingobium	0.00030012	0.00060024	0	0	0	0	0	0.00030012	0.00030012	0	0.00060024	0	0	0	0.00030012	0	0.00060024	0.00060024	0.00030012	0.0015006	0.00090036	0	0
D_0__Bacteria;D_1__Actinobacteria;D_2__Thermoleophilia;D_3__Gaiellales;D_4__uncultured;Other	0	0	0.00030012	0.00030012	0	0	0.00030012	0	0	0	0	0	0	0	0.00060024	0.00030012	0.0015006	0.00030012	0.00090036	0.00060024	0.00060024	0.00060024	0
D_0__Bacteria;D_1__Chloroflexi;D_2__Anaerolineae;D_3__Anaerolineales;D_4__Anaerolineaceae;D_5__uncultured	0	0	0	0	0	0	0.00030012	0	0	0	0	0.00240096	0.0030012	0.00060024	0	0	0	0	0	0	0	0	0
D_0__Bacteria;D_1__Proteobacteria;D_2__Alphaproteobacteria;D_3__Rhizobiales;D_4__A0839;D_5__uncultured bacterium	0	0	0	0	0	0	0	0	0	0.00030012	0.00030012	0.00060024	0.00270108	0.00240096	0	0	0	0	0	0	0	0	0
D_0__Bacteria;D_1__Proteobacteria;D_2__Deltaproteobacteria;D_3__Desulfuromonadales;D_4__Geobacteraceae;Other	0	0	0	0	0	0	0	0	0	0.00030012	0	0.00180072	0.00180072	0.00210084	0	0	0	0	0	0	0	0	0
D_0__Bacteria;D_1__Verrucomicrobia;D_2__Verrucomicrobiae;D_3__Verrucomicrobiales;D_4__Verrucomicrobiaceae;D_5__Prosthecobacter	0	0.00030012	0	0	0	0	0.00030012	0.00060024	0.00060024	0.00030012	0.00030012	0.0015006	0.00090036	0.00090036	0	0	0	0	0	0	0	0	0.00030012
D_0__Bacteria;D_1__Proteobacteria;D_2__Betaproteobacteria;D_3__Burkholderiales;D_4__Burkholderiaceae;Other	0	0	0	0	0	0	0.00030012	0	0.00030012	0.00060024	0	0	0	0	0.0015006	0.00060024	0.00030012	0.00090036	0.00030012	0	0.00030012	0	0
D_0__Bacteria;D_1__Proteobacteria;D_2__Gammaproteobacteria;D_3__Methylococcales;D_4__Methylococcaceae;D_5__Methylomonas	0	0	0	0	0	0	0	0	0	0.00360144	0.00060024	0.00120048	0.00030012	0.00030012	0	0	0	0	0	0	0	0	0
D_0__Bacteria;D_1__Proteobacteria;D_2__Betaproteobacteria;D_3__Hydrogenophilales;D_4__Hydrogenophilaceae;D_5__Thiobacillus	0	0.00060024	0	0	0.00030012	0	0.00030012	0	0.00030012	0.00030012	0.00030012	0.00270108	0.00090036	0.00030012	0	0	0	0	0	0	0	0	0
D_0__Bacteria;D_1__Proteobacteria;D_2__Alphaproteobacteria;D_3__Rickettsiales;D_4__Rickettsiales Incertae Sedis;D_5__Candidatus Captivus	0	0.00030012	0.00060024	0.00240096	0	0.00090036	0.00030012	0	0.00060024	0.00060024	0	0	0	0	0	0	0	0	0	0	0	0	0.00030012
D_0__Bacteria;D_1__Proteobacteria;D_2__Gammaproteobacteria;D_3__Aeromonadales;D_4__Aeromonadaceae;Other	0	0	0	0.00060024	0.00030012	0	0	0	0	0	0.00030012	0.00090036	0.00120048	0.0015006	0.00030012	0	0	0.00030012	0	0	0	0.00030012	0
D_0__Bacteria;D_1__Bacteroidetes;D_2__Sphingobacteriia;D_3__Sphingobacteriales;D_4__KD3-93;Other	0.00180072	0.00030012	0.00030012	0.00030012	0	0	0	0	0.00030012	0.00030012	0.00030012	0.00060024	0	0.00030012	0	0	0.00120048	0	0	0	0	0	0
D_0__Bacteria;D_1__Proteobacteria;D_2__Gammaproteobacteria;D_3__Legionellales;D_4__Legionellaceae;D_5__Legionella	0	0	0.00060024	0.00090036	0.00060024	0.0015006	0.00090036	0	0	0	0	0.00030012	0	0	0.00030012	0	0	0	0.00030012	0	0	0	0
D_0__Bacteria;D_1__Bacteroidetes;D_2__Sphingobacteriia;D_3__Sphingobacteriales;D_4__Sphingobacteriaceae;Other	0	0.00030012	0.00030012	0	0.00060024	0.00060024	0.00030012	0.00090036	0.00060024	0	0.00030012	0	0.00030012	0	0	0	0.00030012	0.00030012	0.00030012	0	0	0	0
D_0__Bacteria;D_1__Proteobacteria;D_2__Alphaproteobacteria;D_3__Rhodospirillales;D_4__Acetobacteraceae;D_5__uncultured	0	0	0	0	0	0	0.00030012	0	0	0.00060024	0	0.00060024	0.0015006	0.00120048	0.00030012	0.00060024	0	0	0	0.00030012	0	0	0
D_0__Bacteria;D_1__Proteobacteria;D_2__Gammaproteobacteria;Other;Other;Other	0	0	0	0	0	0	0	0.00030012	0	0.00090036	0	0.00060024	0.0015006	0.00090036	0	0.00030012	0	0	0	0	0	0.00060024	0.00030012
D_0__Bacteria;D_1__Bacteroidetes;D_2__Sphingobacteriia;D_3__Sphingobacteriales;D_4__Sphingobacteriaceae;D_5__Olivibacter	0	0	0	0	0	0	0	0	0	0	0	0	0	0	0	0	0	0.00060024	0.00090036	0.0015006	0.00240096	0	0
D_0__Bacteria;D_1__Proteobacteria;D_2__Alphaproteobacteria;D_3__Rhizobiales;D_4__Bradyrhizobiaceae;D_5__Bradyrhizobium	0	0.00030012	0	0	0	0	0.00090036	0	0.00030012	0.00060024	0.00030012	0.00180072	0	0	0	0.00030012	0.00030012	0	0	0	0	0.00030012	0
D_0__Bacteria;D_1__Proteobacteria;D_2__Alphaproteobacteria;D_3__Rhodospirillales;Other;Other	0	0	0	0	0	0	0.00030012	0	0	0.00030012	0	0.00030012	0.00030012	0.00060024	0.00030012	0.00030012	0.00030012	0.00060024	0.00030012	0.00030012	0	0	0
D_0__Bacteria;D_1__Proteobacteria;D_2__Alphaproteobacteria;D_3__Rhizobiales;D_4__Rhizobiales Incertae Sedis;D_5__Nordella	0	0.00030012	0	0	0	0	0.00090036	0	0	0	0	0.00030012	0	0.00030012	0.00060024	0	0.00060024	0	0.00030012	0	0	0.00060024	0.00090036
D_0__Bacteria;D_1__Proteobacteria;D_2__Alphaproteobacteria;D_3__Rhizobiales;D_4__Rhizobiales Incertae Sedis;D_5__Rhizomicrobium	0	0.00030012	0	0	0.00030012	0	0.00060024	0.00030012	0	0.00060024	0	0.00060024	0.00060024	0	0.00060024	0.00090036	0.00030012	0	0	0	0	0	0
D_0__Bacteria;D_1__Proteobacteria;D_2__Gammaproteobacteria;D_3__Xanthomonadales;D_4__uncultured;D_5__uncultured bacterium	0	0	0	0	0	0	0	0.00030012	0.00030012	0.00090036	0	0.00120048	0.00090036	0.00120048	0	0	0	0	0	0	0	0	0
D_0__Bacteria;D_1__Proteobacteria;D_2__Alphaproteobacteria;D_3__Rhodobacterales;D_4__Rhodobacteraceae;D_5__Paracocccus	0	0	0	0	0	0	0	0	0	0	0.00030012	0	0	0.00030012	0	0.00060024	0.00030012	0.00120048	0.00060024	0.0015006	0	0	0
D_0__Bacteria;D_1__Nitrospirae;D_2__Nitrospira;D_3__Nitrospirales;D_4__Nitrospiraceae;D_5__uncultured	0	0	0	0	0	0	0	0	0.00030012	0.00060024	0	0.00120048	0.0015006	0.00090036	0	0	0	0	0	0	0	0	0
D_0__Bacteria;D_1__Proteobacteria;D_2__Deltaproteobacteria;D_3__Desulfuromonadales;D_4__BVA18;D_5__uncultured bacterium	0	0	0	0	0	0	0	0	0	0.00060024	0.00030012	0.00060024	0.00120048	0.00180072	0	0	0	0	0	0	0	0	0
D_0__Bacteria;D_1__Proteobacteria;D_2__Betaproteobacteria;D_3__Burkholderiales;D_4__Burkholderiaceae;D_5__Chitinimonas	0.00030012	0	0	0	0	0	0	0	0.00120048	0	0.00030012	0.00060024	0.00030012	0	0.00030012	0.00030012	0	0	0	0	0	0	0
D_0__Bacteria;D_1__Proteobacteria;D_2__Deltaproteobacteria;D_3__Bdellovibrionales;D_4__Bdellovibrionaceae;D_5__OM27 clade	0	0.00030012	0	0	0.00090036	0	0	0	0	0	0	0.00030012	0.00090036	0.00180072	0	0	0	0	0	0	0	0.00030012	0
D_0__Bacteria;D_1__Bacteroidetes;D_2__BSV13;D_3__uncultured bacterium;D_4__uncultured bacterium;D_5__uncultured bacterium	0	0	0	0	0	0	0	0	0	0	0.00060024	0.00030012	0.00120048	0.00240096	0	0	0	0	0	0	0	0	0
D_0__Bacteria;D_1__Chlorobi;D_2__Ignavibacteria;D_3__Ignavibacteriales;D_4__BSV26;Other	0	0	0	0	0	0	0	0	0	0.00090036	0	0.00060024	0.00030012	0.00060024	0	0	0	0	0	0	0	0	0
D_0__Bacteria;D_1__Chlamydiae;D_2__Chlamydiae;D_3__Chlamydiales;D_4__Simkaniaceae;D_5__Candidatus Rhabdochlamydia	0	0	0	0	0	0	0.00030012	0	0	0.00030012	0	0.00030012	0	0	0	0	0	0.00060024	0.00030012	0.00060024	0.00030012	0	0
D_0__Bacteria;D_1__Actinobacteria;D_2__Acidimicrobiia;D_3__Acidimicrobiales;D_4__uncultured;D_5__uncultured bacterium	0	0	0	0	0	0	0.00030012	0	0	0.00030012	0	0.00060024	0.00060024	0	0.00030012	0.00120048	0	0	0.00030012	0.00060024	0	0	0
D_0__Bacteria;D_1__Acidobacteria;D_2__Acidobacteria;D_3__Subgroup 3;D_4__SJA-149;D_5__uncultured bacterium	0	0	0	0	0	0	0	0	0	0	0	0.0030012	0.00060024	0.00060024	0	0	0	0	0	0	0	0	0
D_0__Bacteria;D_1__Proteobacteria;D_2__Alphaproteobacteria;D_3__Rhodobacterales;D_4__Rhodobacteraceae;D_5__Rhodovulum	0	0.00030012	0	0	0	0.00030012	0	0	0.00030012	0.00030012	0.00060024	0.00030012	0.00030012	0	0.00030012	0.00060024	0	0	0	0	0	0.00030012	0.00060024
D_0__Bacteria;D_1__Bacteroidetes;D_2__Bacteroidia;Other;Other;Other	0	0	0	0	0	0	0	0	0	0.00030012	0	0.00120048	0.0015006	0.00090036	0	0	0	0	0	0	0	0	0
D_0__Bacteria;D_1__Proteobacteria;D_2__Gammaproteobacteria;D_3__Cellvibrionales;D_4__Halieaceae;D_5__Haliea	0	0	0	0	0	0	0	0	0	0	0	0.00180072	0.00090036	0.00090036	0	0	0	0	0	0	0	0	0.00030012
D_0__Bacteria;D_1__Cyanobacteria;D_2__Chloroplast;D_3__Monoraphidium neglectum;D_4__Monoraphidium neglectum;D_5__Monoraphidium neglectum	0	0	0	0	0	0	0	0	0	0	0	0	0	0	0	0	0	0.00060024	0.00060024	0.00120048	0.00120048	0	0.00030012
D_0__Bacteria;D_1__Actinobacteria;D_2__Actinobacteria;D_3__Micrococcales;D_4__Promicromonosporaceae;D_5__Cellulosimicrobium	0	0	0.00030012	0	0	0	0	0	0.00030012	0	0.00030012	0	0	0	0	0	0.00060024	0	0.00060024	0	0.00180072	0	0
D_0__Bacteria;D_1__Bacteroidetes;D_2__Sphingobacteriia;D_3__Sphingobacteriales;D_4__Chitinophagaceae;D_5__Flavisolibacter	0	0	0	0	0	0	0	0	0.00030012	0	0.0015006	0.00030012	0.00030012	0	0.00030012	0	0	0	0.00030012	0.00030012	0.00060024	0	0
D_0__Bacteria;D_1__Proteobacteria;D_2__Deltaproteobacteria;D_3__Desulfobacterales;D_4__Nitrospinaceae;D_5__uncultured	0	0	0	0	0	0	0	0	0	0.00030012	0	0.00120048	0.00120048	0.00090036	0	0	0	0	0	0	0	0	0
D_0__Bacteria;D_1__Bacteroidetes;D_2__WCHB1-32;D_3__uncultured bacterium;D_4__uncultured bacterium;D_5__uncultured bacterium	0	0	0	0	0	0	0	0	0	0	0.00090036	0.00120048	0.00120048	0.00030012	0	0	0	0	0	0	0	0	0
D_0__Bacteria;D_1__Acidobacteria;D_2__Acidobacteria;D_3__Subgroup 17;Other;Other	0	0	0	0	0	0	0	0	0	0.00030012	0	0.00090036	0.0015006	0.00090036	0	0	0	0	0	0	0	0	0
D_0__Bacteria;D_1__Proteobacteria;D_2__Gammaproteobacteria;D_3__Enterobacteriales;D_4__Enterobacteriaceae;Other	0	0	0	0	0	0	0.00120048	0.00030012	0.00030012	0.00030012	0	0	0	0	0	0	0.00030012	0	0.00030012	0	0	0.00030012	0.00030012
D_0__Bacteria;D_1__Proteobacteria;D_2__Deltaproteobacteria;D_3__Bdellovibrionales;D_4__Bdellovibrionaceae;D_5__Bdellovibrio	0	0	0	0	0	0	0	0	0	0	0	0	0	0	0	0	0.00270108	0	0	0	0	0	0.00090036
D_0__Bacteria;D_1__Bacteroidetes;D_2__Bacteroidetes vadinHA17;D_3__uncultured bacterium;D_4__uncultured bacterium;D_5__uncultured bacterium	0	0	0	0	0	0	0	0	0	0	0	0.00030012	0.0015006	0.0015006	0	0	0	0	0	0	0	0	0
D_0__Bacteria;D_1__Proteobacteria;D_2__Alphaproteobacteria;D_3__Rhizobiales;D_4__Brucellaceae;Other	0	0	0	0	0	0	0	0	0	0	0	0	0	0	0	0.00030012	0	0	0.00060024	0	0.00120048	0	0.00120048
D_0__Bacteria;D_1__Proteobacteria;D_2__Betaproteobacteria;D_3__Rhodocyclales;D_4__Rhodocyclaceae;D_5__Dechloromonas	0	0	0	0	0	0	0	0	0	0	0.00060024	0.00030012	0.00120048	0.00120048	0	0	0	0	0	0	0	0	0
D_0__Bacteria;D_1__Acidobacteria;D_2__Acidobacteria;D_3__Subgroup 6;Other;Other	0	0	0	0	0	0	0	0	0	0	0.00030012	0.00030012	0.00120048	0.00060024	0	0.00030012	0	0	0	0	0	0.00030012	0
D_0__Bacteria;D_1__Cyanobacteria;D_2__ML635J-21;D_3__uncultured bacterium;D_4__uncultured bacterium;D_5__uncultured bacterium	0	0	0	0	0	0	0	0	0	0.00060024	0.00030012	0.00030012	0.00060024	0	0	0	0	0.00030012	0.00030012	0	0.00030012	0.00030012	0
D_0__Bacteria;Other;Other;Other;Other;Other	0	0.00030012	0	0	0	0	0	0	0.00030012	0.00030012	0	0.00030012	0.00030012	0.00060024	0	0.00030012	0.00030012	0	0.00030012	0	0	0	0
D_0__Bacteria;D_1__Planctomycetes;D_2__Phycisphaerae;D_3__Phycisphaerales;D_4__Phycisphaeraceae;D_5__Urania-1B-19 marine sediment group	0	0	0	0	0	0	0	0	0	0	0	0	0	0	0	0	0	0	0	0.00060024	0.00060024	0	0
D_0__Bacteria;D_1__Bacteroidetes;D_2__Sphingobacteriia;D_3__Sphingobacteriales;D_4__WCHB1-69;Other	0	0	0	0	0	0	0	0	0	0.00060024	0	0	0.00120048	0.00120048	0	0	0	0	0	0	0	0	0
D_0__Bacteria;D_1__Proteobacteria;D_2__Deltaproteobacteria;D_3__43F-1404R;Other;Other	0	0	0	0	0	0	0	0	0	0	0	0.00090036	0.00090036	0.00120048	0	0	0	0	0	0	0	0	0
D_0__Bacteria;D_1__Bacteroidetes;D_2__Sphingobacteriia;D_3__Sphingobacteriales;D_4__Saprospiraceae;D_5__Candidatus Aquirestis	0.00090036	0.00030012	0	0	0.00120048	0	0	0	0	0	0	0	0	0.00030012	0	0	0	0	0	0.00030012	0	0	0
D_0__Bacteria;D_1__Proteobacteria;D_2__Alphaproteobacteria;D_3__Rhizobiales;D_4__Methylobacteriaceae;D_5__Microvirga	0	0	0	0	0	0	0	0	0	0	0.00030012	0	0	0	0	0	0	0	0.00120048	0.00090036	0.00060024	0	0
D_0__Bacteria;D_1__Actinobacteria;D_2__Actinobacteria;D_3__Streptomycetales;D_4__Streptomycetaceae;D_5__Streptomyces	0	0	0	0	0	0	0	0	0	0	0	0.00030012	0	0	0	0	0	0.00030012	0.0015006	0.00060024	0.00030012	0	0
D_0__Bacteria;D_1__Bacteroidetes;D_2__Bacteroidia;D_3__Bacteroidia Incertae Sedis;D_4__Draconibacteriaceae;D_5__uncultured	0	0	0	0	0	0	0	0	0	0	0.00030012	0.00060024	0.00030012	0.00120048	0	0	0	0	0	0.00030012	0	0.00030012	0
D_0__Bacteria;D_1__Proteobacteria;D_2__Alphaproteobacteria;D_3__Rhizobiales;D_4__Bradyrhizobiaceae;D_5__uncultured	0	0.00030012	0	0	0	0	0	0.00030012	0	0	0	0	0	0	0	0	0	0	0.00090036	0.00060024	0.00060024	0	0
D_0__Bacteria;D_1__Proteobacteria;D_2__Betaproteobacteria;D_3__Nitrosomonadales;Other;Other	0	0.00090036	0	0	0	0	0.00030012	0	0.00030012	0.00030012	0	0.00030012	0.00030012	0	0.00030012	0.00030012	0	0	0	0	0	0	0
D_0__Bacteria;D_1__Proteobacteria;D_2__Alphaproteobacteria;D_3__Rickettsiales;D_4__Rickettsiaceae;Other	0	0	0.00060024	0.00030012	0	0	0	0	0.00030012	0	0	0	0	0	0	0.00030012	0.00030012	0.00030012	0	0	0.00030012	0	0.00060024
D_0__Bacteria;D_1__Proteobacteria;D_2__Alphaproteobacteria;D_3__Rhizobiales;D_4__Methylocystaceae;Other	0	0	0	0	0	0	0	0	0.00060024	0.00030012	0	0	0	0	0.00060024	0.00030012	0	0.00030012	0	0.00030012	0.00030012	0	0.00030012
D_0__Bacteria;D_1__Bacteroidetes;D_2__Bacteroidetes VC2.1 Bac22;D_3__uncultured bacterium;D_4__uncultured bacterium;D_5__uncultured bacterium	0	0	0	0	0	0	0	0	0	0	0	0.00030012	0	0	0.00240096	0.00030012	0	0	0	0	0	0	0
D_0__Bacteria;D_1__Bacteroidetes;D_2__Flavobacteriia;D_3__Flavobacteriales;D_4__Flavobacteriaceae;D_5__Empedobacter	0	0	0	0	0	0	0	0	0	0	0	0	0	0	0	0	0	0.00120048	0	0.00030012	0	0.00120048	0
D_0__Bacteria;D_1__Bacteroidetes;D_2__Sphingobacteriia;D_3__Sphingobacteriales;D_4__AKYH767;D_5__uncultured bacterium	0	0	0	0	0	0	0	0	0.00030012	0	0	0.00090036	0.00120048	0.00030012	0	0	0	0	0	0	0	0	0
D_0__Bacteria;D_1__Proteobacteria;D_2__Deltaproteobacteria;D_3__Syntrophobacterales;D_4__Syntrophaceae;D_5__uncultured	0.00030012	0	0	0	0	0	0	0	0	0	0	0.00060024	0.0015006	0.00030012	0	0	0	0	0	0	0	0	0
D_0__Bacteria;D_1__Chloroflexi;D_2__KD4-96;D_3__uncultured bacterium;D_4__uncultured bacterium;D_5__uncultured bacterium	0	0	0	0	0	0	0	0	0	0.00060024	0	0.00120048	0.00030012	0.00030012	0	0	0.00030012	0	0	0	0	0	0
D_0__Bacteria;D_1__Elusimicrobia;D_2__Elusimicrobia;D_3__Lineage IV;D_4__uncultured bacterium;D_5__uncultured bacterium	0	0	0	0	0	0	0	0	0	0.00060024	0.00030012	0	0.00060024	0.00120048	0	0	0	0	0	0	0	0	0
D_0__Bacteria;D_1__Proteobacteria;D_2__Alphaproteobacteria;D_3__Caulobacterales;D_4__Hyphomonadaceae;D_5__Woodsholea	0	0	0	0	0	0	0	0.00030012	0	0	0.00060024	0.00120048	0	0.00030012	0	0	0	0	0	0.00030012	0	0	0
D_0__Bacteria;D_1__Proteobacteria;D_2__Betaproteobacteria;D_3__SC-I-84;Other;Other	0	0	0	0	0	0	0	0	0	0	0	0.00090036	0.00090036	0.00090036	0	0	0	0	0	0	0	0	0
D_0__Bacteria;D_1__Proteobacteria;D_2__Alphaproteobacteria;D_3__Rhodospirillales;D_4__Rhodospirillaceae;D_5__uncultured	0	0	0	0	0	0	0	0.00030012	0.00030012	0	0.00060024	0.00030012	0.00090036	0.00030012	0	0	0	0	0	0	0	0	0
D_0__Bacteria;D_1__Proteobacteria;D_2__Betaproteobacteria;D_3__Rhodocyclales;D_4__Rhodocyclaceae;D_5__Propionivibrio	0	0	0	0	0	0	0	0	0	0	0.00030012	0.00090036	0.00060024	0.00060024	0	0	0	0	0	0	0	0.00030012	0
D_0__Bacteria;D_1__Cyanobacteria;D_2__Chloroplast;D_3__Chlorophyta symbiont of Baikalospongia sp.;D_4__Chlorophyta symbiont of Baikalospongia sp.;D_5__Chlorophyta symbiont of Baikalospongia sp.	0.00030012	0.00030012	0	0.00030012	0	0	0	0	0	0	0	0	0	0	0	0	0.00030012	0.00060024	0.00030012	0	0.00060024	0	0
D_0__Bacteria;D_1__Saccharibacteria;D_2__uncultured bacterium;D_3__uncultured bacterium;D_4__uncultured bacterium;D_5__uncultured bacterium	0	0	0	0	0	0	0	0	0	0	0	0	0	0	0	0	0	0	0	0	0	0	0.00060024
D_0__Bacteria;D_1__Proteobacteria;D_2__Deltaproteobacteria;D_3__Oligoflexales;D_4__Oligoflexaceae;D_5__uncultured bacterium	0	0	0	0	0	0	0	0	0	0	0	0	0	0	0	0	0	0	0.00030012	0	0.00060024	0	0.00030012
D_0__Bacteria;D_1__Proteobacteria;D_2__Alphaproteobacteria;D_3__Rhizobiales;D_4__JG35-K1-AG5;D_5__uncultured bacterium	0.00030012	0	0	0	0	0	0	0	0	0	0	0.00090036	0.00090036	0	0	0.00030012	0	0	0	0	0	0	0
D_0__Bacteria;D_1__Proteobacteria;D_2__Betaproteobacteria;D_3__Rhodocyclales;D_4__Rhodocyclaceae;D_5__Uliginosibacterium	0	0	0	0	0	0	0	0	0.00030012	0	0.00090036	0.00030012	0	0	0	0	0	0	0	0	0	0	0.00090036
D_0__Bacteria;D_1__Proteobacteria;D_2__Gammaproteobacteria;D_3__Xanthomonadales;D_4__uncultured;Other	0	0	0	0	0	0	0	0	0	0.00030012	0	0.00030012	0.00090036	0.00090036	0	0	0	0	0	0	0	0	0
D_0__Bacteria;D_1__Acidobacteria;D_2__Acidobacteria;D_3__Subgroup 3;D_4__Unknown Family;D_5__Bryobacter	0	0	0	0	0	0	0.00030012	0	0	0.00030012	0	0.00090036	0.00030012	0.00060024	0	0	0	0	0	0	0	0	0
D_0__Bacteria;D_1__Actinobacteria;D_2__Actinobacteria;D_3__Micrococcales;D_4__Microbacteriaceae;D_5__Agromyces	0	0	0	0	0	0	0	0	0.00030012	0	0	0	0	0	0.00060024	0.00090036	0.00060024	0	0	0	0	0	0
D_0__Bacteria;D_1__Proteobacteria;D_2__Deltaproteobacteria;D_3__Desulfobacterales;D_4__Desulfobacteraceae;Other	0	0	0	0	0	0	0	0	0	0	0.00060024	0.00030012	0.00090036	0.00060024	0	0	0	0	0	0	0	0	0
D_0__Bacteria;D_1__Proteobacteria;D_2__Deltaproteobacteria;D_3__Syntrophobacterales;D_4__Syntrophaceae;D_5__Syntrophus	0	0	0	0	0	0	0	0	0	0.00030012	0.00030012	0.00060024	0.00030012	0.00090036	0	0	0	0	0	0	0	0	0
D_0__Bacteria;D_1__Proteobacteria;D_2__Alphaproteobacteria;D_3__Rhodospirillales;D_4__Rhodospirillaceae;D_5__Azospirillum	0	0	0	0	0	0	0.00030012	0	0	0	0	0	0	0	0	0	0.00090036	0.00030012	0	0.00030012	0.00030012	0	0
D_0__Bacteria;D_1__Aminicenantes;D_2__uncultured bacterium;D_3__uncultured bacterium;D_4__uncultured bacterium;D_5__uncultured bacterium	0	0	0	0	0	0	0	0	0	0.00060024	0	0.00060024	0.00060024	0.00060024	0	0	0	0	0	0	0	0	0
D_0__Bacteria;D_1__Proteobacteria;D_2__Betaproteobacteria;D_3__Burkholderiales;D_4__Burkholderiaceae;D_5__Limnobacter	0	0	0	0	0	0	0.00060024	0	0	0.00030012	0.00030012	0	0.00060024	0	0	0	0.00030012	0	0	0	0	0	0
D_0__Bacteria;D_1__Lentisphaerae;D_2__PBS-III-20;D_3__uncultured bacterium;D_4__uncultured bacterium;D_5__uncultured bacterium	0	0	0	0	0	0	0	0	0.00030012	0	0	0.00060024	0.00030012	0.00030012	0	0.00030012	0.00030012	0	0	0	0	0	0
D_0__Bacteria;D_1__TM6;D_2__uncultured bacterium;D_3__uncultured bacterium;D_4__uncultured bacterium;D_5__uncultured bacterium	0	0	0	0	0	0	0	0	0	0	0.00030012	0.00030012	0	0	0.00030012	0.00030012	0	0	0	0.00030012	0.00030012	0.00030012	0.00030012
D_0__Archaea;D_1__Thaumarchaeota;D_2__Marine Group I;D_3__Unknown Order;D_4__Unknown Family;D_5__Candidatus Nitrosopumilus	0	0.00030012	0	0	0	0	0	0	0	0.00030012	0	0	0.00030012	0	0	0	0	0	0	0	0	0	0
D_0__Bacteria;D_1__Bacteroidetes;D_2__Sphingobacteriia;D_3__Sphingobacteriales;D_4__NS11-12 marine group;D_5__uncultured Bacteroidetes bacterium	0	0	0	0	0.00030012	0	0	0	0	0	0	0	0.00060024	0	0	0	0	0	0	0	0	0	0
D_0__Bacteria;D_1__Proteobacteria;D_2__Betaproteobacteria;D_3__Neisseriales;D_4__Neisseriaceae;D_5__uncultured	0	0.00090036	0	0	0	0	0	0	0	0	0	0	0	0	0	0	0	0	0	0	0	0.00030012	0.00090036
D_0__Bacteria;D_1__Bacteroidetes;D_2__Bacteroidia;D_3__Bacteroidales;D_4__Porphyromonadaceae;D_5__Paludibacter	0	0	0	0	0.00030012	0	0	0	0	0	0	0.00090036	0.00060024	0	0	0	0	0	0	0	0	0	0
D_0__Bacteria;D_1__Hydrogenedentes;D_2__uncultured bacterium;D_3__uncultured bacterium;D_4__uncultured bacterium;D_5__uncultured bacterium	0	0	0	0	0	0	0	0	0	0	0	0	0	0	0.00030012	0	0.00090036	0	0.00060024	0.00030012	0	0	0
D_0__Bacteria;D_1__Proteobacteria;D_2__Gammaproteobacteria;D_3__Pseudomonadales;D_4__Moraxellaceae;D_5__Moraxella	0	0	0	0	0	0	0	0	0	0.00060024	0	0.00030012	0	0.00030012	0	0	0	0	0	0	0	0	0.00090036
D_0__Bacteria;D_1__Gracilibacteria;D_2__uncultured bacterium;D_3__uncultured bacterium;D_4__uncultured bacterium;D_5__uncultured bacterium	0	0	0	0	0	0	0	0.00030012	0	0	0	0	0	0.00030012	0	0.00090036	0.00030012	0	0	0	0	0	0.00030012
D_0__Bacteria;D_1__Proteobacteria;D_2__Gammaproteobacteria;D_3__Xanthomonadales;D_4__Xanthomonadaceae;D_5__uncultured	0	0	0	0	0	0	0	0	0	0	0	0.00060024	0.00090036	0	0.00030012	0	0	0	0	0	0	0	0.00030012
D_0__Bacteria;D_1__Armatimonadetes;D_2__uncultured bacterium;D_3__uncultured bacterium;D_4__uncultured bacterium;D_5__uncultured bacterium	0	0	0	0	0	0	0.00030012	0	0	0.00030012	0	0.00030012	0.00060024	0.00030012	0.00030012	0	0	0	0	0	0	0	0
D_0__Bacteria;D_1__Firmicutes;D_2__Bacilli;D_3__Bacillales;D_4__Paenibacillaceae;D_5__Paenibacillus	0	0	0	0	0	0	0.00030012	0.00060024	0.00060024	0	0	0.00030012	0	0	0	0	0	0	0	0	0	0	0.00030012
D_0__Bacteria;D_1__Proteobacteria;D_2__Gammaproteobacteria;D_3__NKB5;Other;Other	0	0	0	0	0	0	0	0	0	0	0	0	0	0	0	0	0	0	0	0	0	0	0.00180072
D_0__Bacteria;D_1__Cyanobacteria;D_2__Cyanobacteria;D_3__SubsectionIII;D_4__FamilyI;Other	0	0	0	0	0	0	0	0.00030012	0	0	0	0	0	0.00030012	0	0	0	0	0	0	0	0	0.00120048
D_0__Bacteria;D_1__Gemmatimonadetes;D_2__Gemmatimonadetes;D_3__Gemmatimonadales;D_4__Gemmatimonadaceae;D_5__Gemmatimonas	0	0	0	0	0	0	0	0	0	0.00060024	0	0.00030012	0	0	0.00030012	0	0	0	0	0	0	0	0
D_0__Bacteria;D_1__Proteobacteria;D_2__Epsilonproteobacteria;D_3__Campylobacterales;D_4__Campylobacteraceae;D_5__Sulfurospirillum	0	0	0.00030012	0	0	0.00030012	0	0	0	0.00030012	0	0	0.00030012	0	0	0	0	0	0	0	0	0	0.00060024
D_0__Bacteria;D_1__Actinobacteria;D_2__Actinobacteria;D_3__PeM15;D_4__uncultured bacterium;D_5__uncultured bacterium	0	0	0	0	0	0	0	0	0	0.00060024	0	0	0	0.00060024	0	0.00030012	0	0	0	0	0	0	0.00030012
D_0__Bacteria;D_1__Bacteroidetes;D_2__Bacteroidia;D_3__Bacteroidales;D_4__Prevotellaceae;D_5__Prevotella 9	0	0	0.00030012	0.00030012	0	0.00030012	0	0	0	0	0	0.00030012	0	0.00030012	0	0.00030012	0	0	0	0	0	0	0
D_0__Bacteria;D_1__Bacteroidetes;D_2__Cytophagia;D_3__Cytophagales;D_4__Cytophagaceae;D_5__Hymenobacter	0	0	0	0	0	0	0	0	0	0	0	0	0	0	0.00030012	0	0	0.00030012	0.00060024	0.00030012	0.00030012	0	0
D_0__Bacteria;D_1__Bacteroidetes;D_2__Sphingobacteriia;D_3__Sphingobacteriales;D_4__ST-12K33;Other	0	0.00060024	0.00030012	0	0	0	0.00030012	0	0	0	0	0	0	0	0	0	0	0.00030012	0	0	0	0.00030012	0
D_0__Bacteria;D_1__Omnitrophica;D_2__NPL-UPA2;Other;Other;Other	0	0	0	0	0	0	0	0	0	0.00030012	0	0.00060024	0.00060024	0	0	0	0	0	0	0	0	0.00030012	0
D_0__Bacteria;D_1__Proteobacteria;D_2__Alphaproteobacteria;D_3__Rhizobiales;D_4__Xanthobacteraceae;D_5__Variibacter	0	0	0	0	0	0	0.00060024	0	0	0	0	0.00030012	0	0.00030012	0	0	0.00030012	0	0	0	0	0	0
D_0__Bacteria;D_1__Actinobacteria;D_2__Acidimicrobiia;D_3__Acidimicrobiales;D_4__Acidimicrobiales Incertae Sedis;D_5__Candidatus Microthrix	0	0	0	0	0	0	0	0	0	0	0.00030012	0	0	0	0	0	0	0	0	0	0	0	0.00120048
D_0__Bacteria;D_1__Chlorobi;D_2__Ignavibacteria;D_3__Ignavibacteriales;D_4__BSV26;D_5__uncultured bacterium	0	0	0	0	0	0	0	0	0	0	0	0	0.00030012	0	0	0	0	0	0	0	0	0	0
D_0__Bacteria;D_1__Acidobacteria;D_2__Acidobacteria;D_3__Subgroup 17;D_4__uncultured bacterium;D_5__uncultured bacterium	0	0	0	0	0	0	0	0	0	0	0	0	0.00060024	0.00090036	0	0	0	0	0	0	0	0	0
D_0__Bacteria;D_1__Acidobacteria;D_2__Subgroup 22;D_3__uncultured bacterium;D_4__uncultured bacterium;D_5__uncultured bacterium	0	0	0	0	0	0	0	0	0	0	0	0.00030012	0.00090036	0.00030012	0	0	0	0	0	0	0	0	0
D_0__Bacteria;D_1__Bacteroidetes;D_2__Sphingobacteriia;D_3__Sphingobacteriales;D_4__LiUU-11-161;Other	0	0	0	0	0.00030012	0	0	0	0	0	0	0	0	0	0	0	0	0	0	0	0	0.00090036	0.00030012
D_0__Bacteria;D_1__Bacteroidetes;D_2__Sphingobacteriia;D_3__Sphingobacteriales;D_4__WCHB1-69;D_5__uncultured prokaryote	0	0	0	0	0	0	0	0	0	0	0	0.00090036	0.00060024	0	0	0	0	0	0	0	0	0	0
D_0__Bacteria;D_1__Latescibacteria;D_2__uncultured bacterium;D_3__uncultured bacterium;D_4__uncultured bacterium;D_5__uncultured bacterium	0	0	0	0	0	0	0	0	0	0	0	0.00090036	0.00030012	0	0	0	0	0	0	0	0.00030012	0	0
D_0__Bacteria;D_1__Planctomycetes;D_2__Planctomycetacia;D_3__Planctomycetales;D_4__Planctomycetaceae;D_5__Schlesneria	0	0	0	0	0	0	0	0.00030012	0.00090036	0	0	0	0	0.00030012	0	0	0	0	0	0	0	0	0
D_0__Bacteria;D_1__Proteobacteria;D_2__Alphaproteobacteria;D_3__Rhizobiales;D_4__Phyllobacteriaceae;Other	0	0	0	0	0	0	0	0	0	0	0	0	0	0.00030012	0	0.00090036	0	0	0	0	0.00030012	0	0
D_0__Bacteria;D_1__Acidobacteria;D_2__Holophagae;D_3__Holophagales;D_4__Holophagaceae;D_5__marine group	0	0	0	0	0	0	0	0	0	0.00060024	0.00030012	0	0.00060024	0	0	0	0	0	0	0	0	0	0
D_0__Bacteria;D_1__Acidobacteria;D_2__Holophagae;D_3__Holophagales;D_4__Holophagaceae;D_5__uncultured	0	0	0	0	0	0	0	0	0	0	0	0.00030012	0.00060024	0.00060024	0	0	0	0	0	0	0	0	0
D_0__Bacteria;D_1__Bacteroidetes;D_2__Bacteroidia;D_3__Bacteroidales;D_4__Porphyromonadaceae;D_5__Macellibacteroides	0	0	0	0.00030012	0	0	0	0	0	0.00030012	0	0	0.00060024	0.00030012	0	0	0	0	0	0	0	0	0
D_0__Bacteria;D_1__Bacteroidetes;D_2__Sphingobacteriia;D_3__Sphingobacteriales;D_4__WCHB1-69;D_5__uncultured bacterium	0	0	0	0	0	0	0	0	0	0.00030012	0	0.00030012	0.00030012	0.00060024	0	0	0	0	0	0	0	0	0
D_0__Bacteria;D_1__Parcubacteria;D_2__uncultured bacterium;D_3__uncultured bacterium;D_4__uncultured bacterium;D_5__uncultured bacterium	0	0	0	0	0	0	0.00030012	0	0	0.00030012	0	0	0	0	0	0	0	0	0	0	0.00030012	0	0.00030012
D_0__Bacteria;D_1__Proteobacteria;D_2__Betaproteobacteria;D_3__Burkholderiales;D_4__Alcaligenaceae;D_5__Alcaligenes	0	0	0	0	0	0	0.00030012	0	0	0	0	0	0	0	0	0	0	0	0	0.00060024	0.00030012	0	0
D_0__Bacteria;D_1__Proteobacteria;D_2__Deltaproteobacteria;D_3__Myxococcales;D_4__Cystobacteraceae;D_5__Anaeromyxobacter	0	0	0	0	0	0	0	0	0	0	0.00030012	0.00030012	0.00030012	0.00060024	0	0	0	0	0	0	0	0	0
D_0__Bacteria;D_1__Proteobacteria;D_2__Deltaproteobacteria;D_3__Myxococcales;D_4__P3OB-42;D_5__uncultured bacterium	0	0	0	0	0	0	0	0	0	0	0	0.00060024	0.00030012	0.00030012	0	0.00030012	0	0	0	0	0	0	0
D_0__Bacteria;D_1__Proteobacteria;D_2__Gammaproteobacteria;D_3__Xanthomonadales;D_4__Solimonadaceae;D_5__Polycyclovorans	0	0	0	0.00030012	0	0	0.00030012	0.00060024	0.00030012	0	0	0	0	0	0	0	0	0	0	0	0	0	0
D_0__Bacteria;D_1__Verrucomicrobia;D_2__Verrucomicrobia Incertae Sedis;D_3__Unknown Order;D_4__Unknown Family;D_5__Candidatus Methylacidiphilum	0	0	0	0	0	0	0.00030012	0	0	0.00060024	0	0	0	0	0	0	0	0	0	0	0	0.00030012	0
D_0__Archaea;D_1__Miscellaneous Crenarchaeotic Group;D_2__uncultured archaeon;D_3__uncultured archaeon;D_4__uncultured archaeon;D_5__uncultured archaeon	0	0	0	0	0	0	0	0	0	0	0	0.00120048	0	0	0	0	0	0	0	0	0	0	0
D_0__Bacteria;D_1__Bacteroidetes;D_2__Flavobacteriia;D_3__Flavobacteriales;D_4__Cryomorphaceae;D_5__Crocinitomix	0	0	0	0	0	0	0	0	0	0	0	0	0	0	0.00120048	0	0	0	0	0	0	0	0
D_0__Bacteria;D_1__Verrucomicrobia;D_2__Verrucomicrobiae;D_3__Verrucomicrobiales;D_4__Verrucomicrobiaceae;D_5__Haloferula	0	0	0	0	0	0	0	0	0	0	0	0	0	0	0	0	0	0	0	0	0	0	0.00120048
D_0__Bacteria;D_1__Proteobacteria;D_2__Alphaproteobacteria;D_3__Rickettsiales;D_4__SM2D12;D_5__uncultured bacterium	0	0	0	0	0	0	0	0	0.00030012	0	0	0	0	0	0	0	0	0	0	0	0	0	0.00090036
D_0__Bacteria;D_1__Proteobacteria;D_2__Betaproteobacteria;D_3__Burkholderiales;D_4__Comamonadaceae;D_5__Tepidimonas	0	0	0	0	0	0	0	0	0	0	0	0.00030012	0	0	0.00090036	0	0	0	0	0	0	0	0
D_0__Bacteria;D_1__Acidobacteria;D_2__Acidobacteria;D_3__Acidobacteriales;D_4__Acidobacteriaceae (Subgroup 1);D_5__uncultured	0	0	0	0	0	0	0	0	0	0	0.00030012	0.00060024	0	0.00030012	0	0	0	0	0	0	0	0	0
D_0__Bacteria;D_1__Acidobacteria;D_2__Holophagae;D_3__Subgroup 7;D_4__uncultured bacterium;D_5__uncultured bacterium	0	0	0	0	0	0	0	0	0	0.00030012	0	0	0.00060024	0	0.00030012	0	0	0	0	0	0	0	0
D_0__Bacteria;D_1__Actinobacteria;D_2__Actinobacteria;D_3__Corynebacteriales;D_4__Dietziaceae;D_5__Dietzia	0	0	0	0	0	0	0	0	0	0.00060024	0.00060024	0	0	0	0	0	0	0	0	0	0	0	0
D_0__Bacteria;D_1__Actinobacteria;D_2__Thermoleophilia;D_3__Solirubrobacterales;D_4__Patulibacteraceae;D_5__Patulibacter	0	0	0	0.00060024	0	0	0.00030012	0	0	0.00030012	0	0	0	0	0	0	0	0	0	0	0	0	0
D_0__Bacteria;D_1__Bacteroidetes;D_2__Cytophagia;D_3__Cytophagales;D_4__Cytophagaceae;D_5__Runella	0.00030012	0.00060024	0	0	0	0	0	0	0	0	0	0.00030012	0	0	0	0	0	0	0	0	0	0	0
D_0__Bacteria;D_1__Bacteroidetes;D_2__Sphingobacteriia;D_3__Sphingobacteriales;D_4__Saprospiraceae;D_5__Haliscomenobacter	0.00030012	0	0	0	0	0	0.00030012	0	0	0	0	0.00030012	0	0.00030012	0	0	0	0	0	0	0	0	0
D_0__Bacteria;D_1__Cyanobacteria;D_2__Cyanobacteria;D_3__SubsectionI;D_4__FamilyI;D_5__Microcystis	0	0	0	0	0	0	0.00030012	0.00030012	0	0	0	0	0	0	0	0	0	0	0.00060024	0	0	0	0
D_0__Bacteria;D_1__Nitrospirae;D_2__Nitrospira;D_3__Nitrospirales;D_4__Sh765B-TzT-35;Other	0	0	0	0	0	0	0	0	0	0	0	0.00060024	0.00030012	0.00030012	0	0	0	0	0	0	0	0	0
D_0__Bacteria;D_1__Proteobacteria;D_2__Alphaproteobacteria;D_3__DB1-14;D_4__uncultured bacterium;D_5__uncultured bacterium	0	0	0	0	0	0	0	0	0	0	0	0	0	0	0	0	0.00060024	0	0	0	0	0	0.00060024
D_0__Bacteria;D_1__Proteobacteria;D_2__Alphaproteobacteria;D_3__Rhizobiales;D_4__Aurantimonadaceae;Other	0	0	0	0	0	0	0	0	0	0	0	0	0	0	0	0.00030012	0	0	0	0.00030012	0.00060024	0	0
D_0__Bacteria;D_1__Proteobacteria;D_2__Alphaproteobacteria;D_3__Rickettsiales;D_4__TK34;D_5__uncultured bacterium	0	0	0	0	0	0	0	0	0	0	0	0	0	0	0	0.00030012	0	0	0	0.00030012	0	0	0
D_0__Bacteria;D_1__Proteobacteria;D_2__Alphaproteobacteria;D_3__Sphingomonadales;D_4__Erythrobacteraceae;D_5__Porphyrobacter	0	0.00030012	0	0	0	0	0	0	0	0.00030012	0	0	0	0	0.00030012	0.00030012	0	0	0	0	0	0	0
D_0__Bacteria;D_1__Proteobacteria;D_2__Betaproteobacteria;D_3__B1-7BS;D_4__uncultured bacterium;D_5__uncultured bacterium	0	0	0	0	0	0	0	0	0	0	0	0	0.00030012	0.00030012	0	0	0	0	0	0	0	0	0.00060024
D_0__Bacteria;D_1__Proteobacteria;D_2__Deltaproteobacteria;D_3__Myxococcales;D_4__mle1-27;D_5__uncultured bacterium	0	0	0	0	0	0	0	0	0	0	0.00030012	0	0	0.00030012	0.00030012	0	0	0	0	0	0.00030012	0	0
D_0__Bacteria;D_1__Proteobacteria;D_2__Gammaproteobacteria;D_3__Cellvibrionales;D_4__Halieaceae;Other	0.00030012	0	0	0	0	0	0	0	0	0	0	0.00060024	0.00030012	0	0	0	0	0	0	0	0	0	0
D_0__Bacteria;D_1__Proteobacteria;D_2__Gammaproteobacteria;D_3__Legionellales;D_4__Coxiellaceae;D_5__Coxiella	0	0	0.00030012	0.00030012	0	0.00030012	0	0	0.00030012	0	0	0	0	0	0	0	0	0	0	0	0	0	0
D_0__Bacteria;D_1__Proteobacteria;D_2__Gammaproteobacteria;D_3__Order Incertae Sedis;D_4__Family Incertae Sedis;D_5__Marinicella	0	0	0	0	0	0	0	0	0	0	0.00060024	0.00030012	0.00030012	0	0	0	0	0	0	0	0	0	0
D_0__Bacteria;D_1__Proteobacteria;D_2__Gammaproteobacteria;D_3__Xanthomonadales;D_4__Xanthomonadales Incertae Sedis;D_5__Acidibacter	0	0	0	0	0	0	0	0	0.00030012	0.00060024	0	0.00030012	0	0	0	0	0	0	0	0	0	0	0
D_0__Bacteria;D_1__Verrucomicrobia;D_2__OPB35 soil group;D_3__uncultured Verrucomicrobia bacterium;D_4__uncultured Verrucomicrobia bacterium;D_5__uncultured Verrucomicrobia bacterium	0	0	0	0	0	0	0.00030012	0.00030012	0	0.00030012	0	0	0	0	0	0	0	0	0	0	0	0	0
D_0__Bacteria;D_1__Verrucomicrobia;D_2__Verrucomicrobiae;D_3__Verrucomicrobiales;D_4__Verrucomicrobiaceae;Other	0	0	0	0	0	0	0	0	0	0	0	0.00060024	0	0	0	0	0.00030012	0	0	0	0	0	0.00030012
D_0__Bacteria;D_1__Bacteroidetes;D_2__Cytophagia;D_3__Cytophagales;D_4__Cytophagaceae;D_5__Flexibacter	0	0	0	0	0	0	0	0	0	0	0	0	0	0	0	0	0	0	0	0	0	0	0.00090036
D_0__Bacteria;D_1__Cyanobacteria;D_2__Chloroplast;D_3__Spermatozopsis exsultans;D_4__Spermatozopsis exsultans;D_5__Spermatozopsis exsultans	0	0	0	0	0	0	0	0	0	0	0	0	0	0	0	0	0	0	0	0	0	0.00090036	0
D_0__Bacteria;D_1__Cyanobacteria;D_2__Cyanobacteria;D_3__SubsectionIII;D_4__FamilyI;D_5__Phormidium	0	0	0	0	0	0	0	0	0	0	0	0	0	0	0	0	0	0	0	0	0.00090036	0	0
D_0__Bacteria;D_1__Firmicutes;D_2__Bacilli;D_3__Bacillales;D_4__Planococcaceae;D_5__Lysinibacillus	0	0	0	0	0	0	0	0	0	0	0	0	0	0	0	0	0	0	0	0	0	0.00090036	0
D_0__Bacteria;D_1__Proteobacteria;D_2__Alphaproteobacteria;D_3__DB1-14;Other;Other	0	0	0	0	0	0	0	0	0	0	0	0	0	0	0	0	0.00090036	0	0	0	0	0	0
D_0__Bacteria;D_1__Acidobacteria;D_2__Holophagae;D_3__Holophagales;D_4__Holophagaceae;Other	0	0	0	0	0	0	0	0	0	0	0	0	0.00060024	0	0	0	0	0	0	0	0	0	0
D_0__Bacteria;D_1__Actinobacteria;D_2__Actinobacteria;D_3__Corynebacteriales;D_4__Nocardiaceae;D_5__Rhodococcus	0	0	0	0	0	0	0.00030012	0	0	0.00030012	0	0	0	0	0	0	0	0	0	0	0	0	0
D_0__Bacteria;D_1__Actinobacteria;D_2__Actinobacteria;D_3__Micrococcales;Other;Other	0	0	0	0	0	0	0	0	0	0	0	0	0	0	0	0.00030012	0	0.00030012	0	0	0.00030012	0	0
D_0__Bacteria;D_1__Actinobacteria;D_2__Actinobacteria;D_3__Propionibacteriales;D_4__Propionibacteriaceae;D_5__Propionibacterium	0	0	0	0	0	0	0	0	0	0	0	0	0	0	0	0	0	0.00060024	0	0	0	0	0.00030012
D_0__Bacteria;D_1__Actinobacteria;D_2__Thermoleophilia;D_3__Gaiellales;D_4__Gaiellaceae;D_5__Gaiella	0	0	0	0	0	0	0	0	0	0	0	0.00030012	0.00030012	0	0	0	0	0	0	0	0	0	0
D_0__Bacteria;D_1__Actinobacteria;D_2__Thermoleophilia;D_3__Solirubrobacterales;D_4__TM146;D_5__uncultured bacterium	0	0	0	0	0.00030012	0	0.00030012	0	0	0	0	0	0	0	0	0	0	0	0	0	0	0	0
D_0__Bacteria;D_1__Bacteroidetes;D_2__Bacteroidia;D_3__Bacteroidales;D_4__Rikenellaceae;D_5__vadinBC27 wastewater-sludge group	0	0	0.00030012	0	0	0	0	0	0	0	0	0	0.00030012	0	0	0	0	0	0	0	0.00030012	0	0
D_0__Bacteria;D_1__Bacteroidetes;D_2__Flavobacteriia;D_3__Flavobacteriales;D_4__Flavobacteriaceae;Other	0	0	0	0	0	0	0	0	0	0	0	0	0	0	0	0	0	0	0	0	0.00030012	0	0.00060024
D_0__Bacteria;D_1__Chloroflexi;D_2__Anaerolineae;D_3__Anaerolineales;D_4__Anaerolineaceae;D_5__Anaerolinea	0	0	0	0	0	0	0	0	0	0	0	0	0.00060024	0.00030012	0	0	0	0	0	0	0	0	0
D_0__Bacteria;D_1__Chloroflexi;D_2__uncultured;D_3__uncultured bacterium;D_4__uncultured bacterium;D_5__uncultured bacterium	0	0	0	0	0	0	0	0	0	0	0	0.00060024	0	0	0	0	0	0	0	0	0	0.00030012	0
D_0__Bacteria;D_1__Cyanobacteria;D_2__Cyanobacteria;D_3__SubsectionIII;D_4__FamilyI;D_5__Limnothrix	0	0	0	0	0	0	0	0	0	0	0	0	0	0	0	0	0	0.00060024	0	0.00030012	0	0	0
D_0__Bacteria;D_1__Firmicutes;D_2__Clostridia;D_3__Clostridiales;D_4__Lachnospiraceae;D_5__Lachnospiraceae UCG-004	0	0	0	0	0	0.00030012	0	0	0	0.00030012	0	0	0.00030012	0	0	0	0	0	0	0	0	0	0
D_0__Bacteria;D_1__Firmicutes;D_2__Clostridia;D_3__Clostridiales;D_4__Ruminococcaceae;Other	0	0	0	0	0	0	0	0	0	0	0	0.00030012	0.00030012	0	0	0	0	0	0	0	0	0	0.00030012
D_0__Bacteria;D_1__Fusobacteria;D_2__Fusobacteriia;D_3__Fusobacteriales;D_4__Fusobacteriaceae;D_5__Cetobacterium	0	0	0	0	0	0	0	0	0	0	0	0	0.00030012	0.00060024	0	0	0	0	0	0	0	0	0
D_0__Bacteria;D_1__Gemmatimonadetes;D_2__Gemmatimonadetes;D_3__AT425-EubC11 terrestrial group;D_4__uncultured bacterium;D_5__uncultured bacterium	0	0	0	0	0	0	0	0	0	0	0.00060024	0	0	0	0	0	0	0	0.00030012	0	0	0	0
D_0__Bacteria;D_1__Nitrospirae;D_2__Nitrospira;D_3__Nitrospirales;D_4__4-29;D_5__uncultured bacterium	0	0	0	0	0	0	0	0	0	0	0.00030012	0	0.00060024	0	0	0	0	0	0	0	0	0	0
D_0__Bacteria;D_1__Proteobacteria;D_2__Alphaproteobacteria;D_3__Rhizobiales;D_4__Xanthobacteraceae;Other	0	0	0	0	0	0	0	0	0.00030012	0	0	0	0	0.00030012	0	0	0	0	0	0	0.00030012	0	0
D_0__Bacteria;D_1__Proteobacteria;D_2__Alphaproteobacteria;D_3__Rhodospirillales;D_4__Rhodospirillaceae;D_5__Defluviicoccus	0	0	0	0	0	0	0	0	0	0	0	0	0.00030012	0.00030012	0	0	0	0	0	0	0.00030012	0	0
D_0__Bacteria;D_1__Proteobacteria;D_2__Betaproteobacteria;D_3__Nitrosomonadales;D_4__Nitrosomonadaceae;D_5__Nitrosospira	0	0	0	0	0	0	0.00060024	0	0.00030012	0	0	0	0	0	0	0	0	0	0	0	0	0	0
D_0__Bacteria;D_1__Proteobacteria;D_2__Deltaproteobacteria;D_3__Desulfovibrionales;D_4__Desulfovibrionaceae;D_5__Desulfovibrio	0	0	0	0	0	0	0	0	0	0	0	0.00030012	0	0.00060024	0	0	0	0	0	0	0	0	0
D_0__Bacteria;D_1__Proteobacteria;D_2__Gammaproteobacteria;D_3__Xanthomonadales;D_4__Xanthomonadaceae;D_5__Rhodanobacter	0	0	0	0	0	0	0	0	0	0	0	0	0	0	0	0.00030012	0	0	0	0	0.00060024	0	0
D_0__Bacteria;D_1__Acidobacteria;D_2__Acidobacteria;D_3__Subgroup 4;D_4__Unknown Family;D_5__Blastocatella	0	0	0	0	0	0	0	0	0	0	0.00030012	0	0	0.00030012	0	0	0	0	0	0	0	0	0
D_0__Bacteria;D_1__Actinobacteria;D_2__Actinobacteria;D_3__Pseudonocardiales;D_4__Pseudonocardiaceae;D_5__Crossiella	0	0	0	0	0	0	0	0.00030012	0	0.00030012	0	0	0	0	0	0	0	0	0	0	0	0	0
D_0__Bacteria;D_1__Actinobacteria;D_2__Thermoleophilia;D_3__Solirubrobacterales;D_4__480-2;D_5__uncultured bacterium	0	0	0	0	0	0	0	0	0	0	0	0	0	0	0	0.00030012	0.00030012	0	0	0	0	0	0
D_0__Bacteria;D_1__Bacteroidetes;D_2__Bacteroidetes VC2.1 Bac22;Other;Other;Other	0	0	0	0	0	0	0	0.00030012	0	0	0	0	0.00030012	0	0	0	0	0	0	0	0	0	0
D_0__Bacteria;D_1__Bacteroidetes;D_2__Flavobacteriia;D_3__Flavobacteriales;D_4__Cryomorphaceae;D_5__NS10 marine group	0	0	0	0	0	0	0	0	0	0	0	0	0	0	0	0	0	0	0.00030012	0	0	0	0
D_0__Bacteria;D_1__Bacteroidetes;D_2__Sphingobacteriia;D_3__Sphingobacteriales;D_4__LiUU-11-161;D_5__uncultured Bacteroidetes bacterium	0	0	0	0.00030012	0	0	0	0	0	0	0	0	0	0	0	0	0	0	0	0.00030012	0	0	0
D_0__Bacteria;D_1__Candidate division OP3;D_2__uncultured bacterium;D_3__uncultured bacterium;D_4__uncultured bacterium;D_5__uncultured bacterium	0	0	0	0	0	0	0	0	0	0	0	0	0.00030012	0.00030012	0	0	0	0	0	0	0	0	0
D_0__Bacteria;D_1__Chlorobi;D_2__Ignavibacteria;D_3__Ignavibacteriales;D_4__PHOS-HE36;D_5__uncultured bacterium	0	0	0	0	0	0	0	0	0	0	0.00030012	0	0	0.00030012	0	0	0	0	0	0	0	0	0
D_0__Bacteria;D_1__Chloroflexi;D_2__Anaerolineae;D_3__Anaerolineales;D_4__Anaerolineaceae;D_5__Leptolinea	0	0	0	0	0	0	0	0	0	0	0	0.00030012	0	0.00030012	0	0	0	0	0	0	0	0	0
D_0__Bacteria;D_1__Firmicutes;D_2__Bacilli;D_3__Bacillales;D_4__Staphylococcaceae;D_5__Staphylococcus	0	0	0	0	0	0	0	0	0	0.00030012	0	0	0	0	0	0	0	0.00030012	0	0	0	0	0
D_0__Bacteria;D_1__Firmicutes;D_2__Bacilli;D_3__Lactobacillales;D_4__Enterococcaceae;D_5__Enterococcus	0	0	0	0	0	0	0	0	0	0	0	0.00030012	0	0	0	0	0	0	0.00030012	0	0	0	0
D_0__Bacteria;D_1__Firmicutes;D_2__Bacilli;D_3__Lactobacillales;D_4__Lactobacillaceae;D_5__Lactobacillus	0	0	0	0	0	0.00030012	0	0	0	0.00030012	0	0	0	0	0	0	0	0	0	0	0	0	0
D_0__Bacteria;D_1__Firmicutes;D_2__Clostridia;D_3__Clostridiales;D_4__Clostridiaceae 1;D_5__Clostridium sensu stricto 1	0	0	0	0	0	0	0	0	0	0	0	0	0.00030012	0	0	0	0	0	0	0	0	0	0.00030012
D_0__Bacteria;D_1__Firmicutes;D_2__Erysipelotrichia;D_3__Erysipelotrichales;D_4__Erysipelotrichaceae;Other	0	0	0	0	0	0	0	0	0	0	0	0	0.00030012	0.00030012	0	0	0	0	0	0	0	0	0
D_0__Bacteria;D_1__Firmicutes;D_2__Negativicutes;D_3__Selenomonadales;D_4__Veillonellaceae;D_5__Selenomonas	0	0	0	0	0	0	0	0	0	0	0	0	0	0.00060024	0	0	0	0	0	0	0	0	0
D_0__Bacteria;D_1__Proteobacteria;D_2__Alphaproteobacteria;D_3__Caulobacterales;D_4__Caulobacteraceae;D_5__uncultured	0	0	0	0	0	0	0	0	0	0	0	0	0	0.00060024	0	0	0	0	0	0	0	0	0
D_0__Bacteria;D_1__Proteobacteria;D_2__Alphaproteobacteria;D_3__Rhizobiales;D_4__Hyphomicrobiaceae;D_5__Pedomicrobium	0	0	0	0	0	0	0.00030012	0	0	0	0	0	0	0	0.00030012	0	0	0	0	0	0	0	0
D_0__Bacteria;D_1__Proteobacteria;D_2__Alphaproteobacteria;D_3__Rhizobiales;D_4__Methylocystaceae;D_5__Pleomorphomonas	0	0	0	0	0.00030012	0	0	0	0	0	0	0	0	0	0	0.00030012	0	0	0	0	0	0	0
D_0__Bacteria;D_1__Proteobacteria;D_2__Alphaproteobacteria;D_3__Rhizobiales;D_4__Phyllobacteriaceae;D_5__Mesorhizobium	0	0	0	0	0	0	0	0	0	0	0.00030012	0.00030012	0	0	0	0	0	0	0	0	0	0	0
D_0__Bacteria;D_1__Proteobacteria;D_2__Alphaproteobacteria;D_3__Rhizobiales;D_4__Rhodobiaceae;D_5__uncultured	0	0	0	0	0	0	0	0	0	0	0	0	0.00030012	0.00030012	0	0	0	0	0	0	0	0	0
D_0__Bacteria;D_1__Proteobacteria;D_2__Alphaproteobacteria;D_3__Rhodospirillales;D_4__AKYH478;Other	0	0	0	0	0	0	0	0	0	0.00030012	0.00030012	0	0	0	0	0	0	0	0	0	0	0	0
D_0__Bacteria;D_1__Proteobacteria;D_2__Alphaproteobacteria;D_3__Rhodospirillales;D_4__I-10;Other	0	0	0	0	0	0	0	0	0.00030012	0	0	0	0	0	0	0	0	0	0	0	0	0	0
D_0__Bacteria;D_1__Proteobacteria;D_2__Alphaproteobacteria;D_3__Rhodospirillales;D_4__Rhodospirillaceae;D_5__Dongia	0	0	0	0	0	0	0	0	0	0	0	0	0.00030012	0.00030012	0	0	0	0	0	0	0	0	0
D_0__Bacteria;D_1__Proteobacteria;D_2__Alphaproteobacteria;D_3__Rhodospirillales;D_4__Rhodospirillaceae;D_5__Ferrovibrio	0	0	0	0	0	0	0	0	0	0.00060024	0	0	0	0	0	0	0	0	0	0	0	0	0
D_0__Bacteria;D_1__Proteobacteria;D_2__Alphaproteobacteria;D_3__Rickettsiales;D_4__Rickettsiaceae;D_5__uncultured	0	0	0.00030012	0	0	0.00030012	0	0	0	0	0	0	0	0	0	0	0	0	0	0	0	0	0
D_0__Bacteria;D_1__Proteobacteria;D_2__Alphaproteobacteria;D_3__Sphingomonadales;D_4__Ellin6055;D_5__uncultured bacterium	0	0	0	0	0	0	0	0	0	0	0	0	0	0	0	0	0	0	0	0	0.00030012	0	0
D_0__Bacteria;D_1__Proteobacteria;D_2__Deltaproteobacteria;D_3__Bdellovibrionales;D_4__Bacteriovoracaceae;D_5__Deferrisoma	0	0	0	0	0	0	0	0	0	0	0	0.00030012	0	0.00030012	0	0	0	0	0	0	0	0	0
D_0__Bacteria;D_1__Proteobacteria;D_2__Deltaproteobacteria;D_3__DTB120;D_4__uncultured delta proteobacterium;D_5__uncultured delta proteobacterium	0	0	0	0	0	0	0	0	0	0.00060024	0	0	0	0	0	0	0	0	0	0	0	0	0
D_0__Bacteria;D_1__Proteobacteria;D_2__Deltaproteobacteria;D_3__Myxococcales;D_4__Blfdi19;D_5__uncultured bacterium	0	0	0	0	0	0	0	0	0	0	0	0	0	0.00060024	0	0	0	0	0	0	0	0	0
D_0__Bacteria;D_1__Proteobacteria;D_2__Deltaproteobacteria;D_3__Myxococcales;D_4__Phaselicystidaceae;D_5__Phaselicystis	0	0	0	0	0.00030012	0.00030012	0	0	0	0	0	0	0	0	0	0	0	0	0	0	0	0	0
D_0__Bacteria;D_1__Proteobacteria;D_2__Deltaproteobacteria;D_3__Oligoflexales;D_4__Oligoflexaceae;D_5__Oligoflexus	0	0	0	0	0	0	0	0.00030012	0	0	0	0	0	0.00030012	0	0	0	0	0	0	0	0	0
D_0__Bacteria;D_1__Proteobacteria;D_2__Gammaproteobacteria;D_3__Legionellales;D_4__Coxiellaceae;D_5__Aquicella	0	0	0	0	0	0	0	0	0	0	0	0	0	0	0	0	0	0	0	0	0	0	0
D_0__Bacteria;D_1__Proteobacteria;D_2__Gammaproteobacteria;D_3__NKB5;D_4__uncultured bacterium;D_5__uncultured bacterium	0	0	0	0	0	0	0	0	0	0	0	0	0	0	0	0	0	0	0	0	0	0	0
D_0__Bacteria;D_1__Proteobacteria;D_2__Gammaproteobacteria;D_3__Pseudomonadales;D_4__Moraxellaceae;D_5__uncultured	0	0	0	0	0	0	0.00030012	0	0	0	0	0.00030012	0	0	0	0	0	0	0	0	0	0	0
D_0__Bacteria;D_1__Proteobacteria;D_2__Gammaproteobacteria;D_3__Xanthomonadales;D_4__Nevskiaceae;Other	0	0	0	0	0	0	0	0	0	0	0	0	0	0	0.00030012	0	0	0	0	0	0	0	0
D_0__Archaea;D_1__Thaumarchaeota;D_2__Marine Group I;Other;Other;Other	0	0	0	0	0	0	0	0	0	0	0	0	0	0	0	0	0	0	0	0	0	0	0
D_0__Archaea;D_1__Woesearchaeota (DHVEG-6);D_2__uncultured euryarchaeote;D_3__uncultured euryarchaeote;D_4__uncultured euryarchaeote;D_5__uncultured euryarchaeote	0	0	0	0	0	0	0	0	0	0	0	0	0	0	0	0	0	0	0	0	0	0	0.00030012
D_0__Bacteria;D_1__Acidobacteria;D_2__Acidobacteria;D_3__Subgroup 11;Other;Other	0	0	0	0	0	0	0	0	0	0	0	0.00030012	0	0	0	0	0	0	0	0	0	0	0
D_0__Bacteria;D_1__Acidobacteria;D_2__Acidobacteria;D_3__Subgroup 12;D_4__uncultured bacterium;D_5__uncultured bacterium	0	0	0	0	0	0	0	0	0	0	0	0	0.00030012	0	0	0	0	0	0	0	0	0	0
D_0__Bacteria;D_1__Actinobacteria;D_2__Actinobacteria;D_3__Micrococcales;D_4__Dermabacteraceae;D_5__Brachybacterium	0	0	0	0	0	0	0	0	0	0	0	0	0	0	0	0.00030012	0	0	0	0	0	0	0
D_0__Bacteria;D_1__Bacteroidetes;D_2__Bacteroidia;D_3__Bacteroidales;D_4__Porphyromonadaceae;D_5__Dysgonomonas	0	0	0	0	0	0.00030012	0	0	0	0	0	0	0	0	0	0	0	0	0	0	0	0	0
D_0__Bacteria;D_1__Bacteroidetes;D_2__Bacteroidia;D_3__Bacteroidales;D_4__Rikenellaceae;D_5__Blvii28 wastewater-sludge group	0	0	0	0	0	0	0	0.00030012	0	0	0	0	0	0	0	0	0	0	0	0	0	0	0
D_0__Bacteria;D_1__Bacteroidetes;D_2__Cytophagia;D_3__Cytophagales;D_4__Cytophagaceae;D_5__Dyadobacter	0	0	0	0	0	0	0	0	0	0	0	0	0	0	0	0	0	0	0	0	0.00030012	0	0
D_0__Bacteria;D_1__Candidate division SR1;D_2__uncultured bacterium;D_3__uncultured bacterium;D_4__uncultured bacterium;D_5__uncultured bacterium	0	0	0	0	0	0	0	0	0	0	0	0	0	0	0	0	0	0	0	0	0	0.00030012	0
D_0__Bacteria;D_1__Chlorobi;D_2__Ignavibacteria;D_3__Ignavibacteriales;Other;Other	0	0	0	0	0	0	0	0	0	0	0	0.00030012	0	0	0	0	0	0	0	0	0	0	0
D_0__Bacteria;D_1__Chloroflexi;D_2__TK10;D_3__uncultured bacterium;D_4__uncultured bacterium;D_5__uncultured bacterium	0	0	0	0	0	0	0	0	0	0	0	0	0	0	0	0	0	0	0	0	0	0	0
D_0__Bacteria;D_1__Chloroflexi;D_2__Thermomicrobia;D_3__JG30-KF-CM45;D_4__uncultured bacterium;D_5__uncultured bacterium	0	0	0	0	0	0	0	0	0	0	0	0	0	0	0	0	0.00030012	0	0	0	0	0	0
D_0__Bacteria;D_1__Cyanobacteria;D_2__Chloroplast;D_3__Pedinomonas minor;D_4__Pedinomonas minor;D_5__Pedinomonas minor	0	0	0	0	0	0	0	0	0	0	0	0	0	0	0	0	0	0.00030012	0	0	0	0	0
D_0__Bacteria;D_1__Cyanobacteria;D_2__Chloroplast;D_3__uncultured diatom;D_4__uncultured diatom;D_5__uncultured diatom	0	0	0	0	0	0	0	0	0	0	0	0	0	0	0	0	0	0	0	0	0.00030012	0	0
D_0__Bacteria;D_1__Cyanobacteria;D_2__Chloroplast;D_3__uncultured phototrophic eukaryote;D_4__uncultured phototrophic eukaryote;D_5__uncultured phototrophic eukaryote	0	0.00030012	0	0	0	0	0	0	0	0	0	0	0	0	0	0	0	0	0	0	0	0	0
D_0__Bacteria;D_1__Cyanobacteria;D_2__Cyanobacteria;D_3__SubsectionIII;D_4__FamilyI;D_5__uncultured	0	0	0	0	0	0	0	0	0	0	0	0	0	0	0	0	0	0	0	0	0.00030012	0	0
D_0__Bacteria;D_1__Cyanobacteria;D_2__Cyanobacteria;D_3__SubsectionIV;D_4__FamilyII;D_5__Calothrix	0	0	0	0	0	0	0	0.00030012	0	0	0	0	0	0	0	0	0	0	0	0	0	0	0
D_0__Bacteria;D_1__Deinococcus-Thermus;D_2__Deinococci;D_3__Thermales;D_4__Thermaceae;D_5__Meiothermus	0	0	0	0	0	0	0	0	0	0	0	0	0	0	0	0	0	0	0	0	0	0	0.00030012
D_0__Bacteria;D_1__Fibrobacteres;D_2__Fibrobacteria;D_3__Fibrobacterales;D_4__Fibrobacteraceae;Other	0	0	0	0	0	0	0	0	0	0	0	0	0	0	0	0	0	0	0	0	0	0	0.00030012
D_0__Bacteria;D_1__Firmicutes;D_2__Clostridia;D_3__Clostridiales;D_4__Clostridiales vadinBB60 group;D_5__uncultured bacterium	0	0	0	0	0	0	0	0	0	0	0	0	0	0	0	0	0	0	0	0	0	0	0.00030012
D_0__Bacteria;D_1__Firmicutes;D_2__Erysipelotrichia;D_3__Erysipelotrichales;D_4__Erysipelotrichaceae;D_5__Erysipelothrix	0	0	0	0	0	0	0	0	0	0	0.00030012	0	0	0	0	0	0	0	0	0	0	0	0
D_0__Bacteria;D_1__Gracilibacteria;Other;Other;Other;Other	0	0	0	0	0	0	0	0	0	0	0	0	0	0	0	0	0.00030012	0	0	0	0	0	0
D_0__Bacteria;D_1__Hydrogenedentes;Other;Other;Other;Other	0	0	0	0	0	0	0	0	0	0	0	0	0	0	0	0	0	0	0	0	0	0	0
D_0__Bacteria;D_1__Lentisphaerae;D_2__WCHB1-41;D_3__uncultured bacterium;D_4__uncultured bacterium;D_5__uncultured bacterium	0	0	0	0	0	0	0	0	0	0	0	0	0	0	0	0	0	0	0	0	0	0.00030012	0
D_0__Bacteria;D_1__Microgenomates;D_2__uncultured bacterium;D_3__uncultured bacterium;D_4__uncultured bacterium;D_5__uncultured bacterium	0	0	0	0	0	0	0	0	0	0	0	0	0	0	0	0	0	0	0	0	0	0	0
D_0__Bacteria;D_1__Parcubacteria;D_2__uncultured Parcubacteria bacterium;D_3__uncultured Parcubacteria bacterium;D_4__uncultured Parcubacteria bacterium;D_5__uncultured Parcubacteria bacterium	0	0	0	0	0	0	0	0	0	0	0	0.00030012	0	0	0	0	0	0	0	0	0	0	0
D_0__Bacteria;D_1__Parcubacteria;D_2__uncultured soil bacterium;D_3__uncultured soil bacterium;D_4__uncultured soil bacterium;D_5__uncultured soil bacterium	0	0	0	0	0	0	0	0	0	0	0	0	0.00030012	0	0	0	0	0	0	0	0	0	0
D_0__Bacteria;D_1__Planctomycetes;D_2__Phycisphaerae;D_3__Phycisphaerales;D_4__ODP1230B30.02 sediment group;Other	0	0	0	0	0	0	0	0	0	0.00030012	0	0	0	0	0	0	0	0	0	0	0	0	0
D_0__Bacteria;D_1__Planctomycetes;D_2__Phycisphaerae;D_3__Phycisphaerales;D_4__Phycisphaeraceae;D_5__AKYG587	0	0	0	0	0	0	0	0	0	0	0.00030012	0	0	0	0	0	0	0	0	0	0	0	0
D_0__Bacteria;D_1__Planctomycetes;D_2__Phycisphaerae;D_3__Phycisphaerales;D_4__Phycisphaeraceae;D_5__I-8	0	0	0	0	0	0	0	0	0	0	0	0	0	0.00030012	0	0	0	0	0	0	0	0	0
D_0__Bacteria;D_1__Planctomycetes;D_2__Phycisphaerae;D_3__Phycisphaerales;D_4__Phycisphaeraceae;D_5__Phycisphaera	0	0	0	0	0	0	0	0	0	0.00030012	0	0	0	0	0	0	0	0	0	0	0	0	0
D_0__Bacteria;D_1__Proteobacteria;D_2__Alphaproteobacteria;D_3__Parvularculales;D_4__Parvularculaceae;D_5__Parvularcula	0	0	0	0	0	0	0	0	0	0	0	0	0	0.00030012	0	0	0	0	0	0	0	0	0
D_0__Bacteria;D_1__Proteobacteria;D_2__Alphaproteobacteria;D_3__Rhizobiales;D_4__Brucellaceae;D_5__Ochrobactrum	0	0	0	0	0	0	0	0	0	0	0	0	0	0	0	0	0	0	0	0.00030012	0	0	0
D_0__Bacteria;D_1__Proteobacteria;D_2__Alphaproteobacteria;D_3__Rhizobiales;D_4__Rhizobiales Incertae Sedis;D_5__Phreatobacter	0	0	0	0	0	0	0	0	0	0	0	0	0	0	0	0	0	0	0	0	0	0	0.00030012
D_0__Bacteria;D_1__Proteobacteria;D_2__Alphaproteobacteria;D_3__Rhodospirillales;D_4__Acetobacteraceae;D_5__Roseomonas	0	0	0	0	0	0	0	0	0	0	0	0	0	0	0	0	0	0	0	0	0.00030012	0	0
D_0__Bacteria;D_1__Proteobacteria;D_2__Alphaproteobacteria;D_3__Rhodospirillales;D_4__MNC12;D_5__uncultured bacterium	0	0	0	0	0	0	0	0	0	0	0	0	0	0	0	0	0	0	0	0	0	0	0
D_0__Bacteria;D_1__Proteobacteria;D_2__Alphaproteobacteria;D_3__Rhodospirillales;D_4__Rhodospirillaceae;D_5__Skermanella	0	0	0	0	0	0	0	0	0	0	0	0	0	0.00030012	0	0	0	0	0	0	0	0	0
D_0__Bacteria;D_1__Proteobacteria;D_2__Alphaproteobacteria;D_3__Rhodospirillales;D_4__Rhodospirillaceae;D_5__Thalassospira	0	0	0	0	0	0	0	0	0	0	0	0	0	0	0	0	0	0	0	0	0	0	0.00030012
D_0__Bacteria;D_1__Proteobacteria;D_2__Alphaproteobacteria;D_3__Rhodospirillales;D_4__Rhodospirillaceae;Other	0	0	0	0	0	0	0	0	0	0	0	0	0	0	0	0	0	0	0	0	0	0	0
D_0__Bacteria;D_1__Proteobacteria;D_2__Alphaproteobacteria;D_3__Rickettsiales;D_4__Anaplasmataceae;D_5__Candidatus Xenohaliotis	0	0	0	0	0	0	0	0	0	0	0	0	0	0	0	0	0	0	0	0	0	0	0.00030012
D_0__Bacteria;D_1__Proteobacteria;D_2__Alphaproteobacteria;D_3__Rickettsiales;D_4__Mitochondria;Other	0	0	0	0	0	0	0	0	0	0	0	0	0	0	0	0	0	0	0	0.00030012	0	0	0
D_0__Bacteria;D_1__Proteobacteria;D_2__Alphaproteobacteria;D_3__Rickettsiales;D_4__Rickettsiaceae;D_5__Rickettsia	0	0	0	0	0	0	0	0	0	0	0	0	0	0	0	0	0	0	0	0	0	0	0.00030012
D_0__Bacteria;D_1__Proteobacteria;D_2__Alphaproteobacteria;D_3__Rickettsiales;D_4__Rickettsiales Incertae Sedis;D_5__Candidatus Defluviella	0	0	0	0	0	0	0	0	0	0	0.00030012	0	0	0	0	0	0	0	0	0	0	0	0
D_0__Bacteria;D_1__Proteobacteria;D_2__Alphaproteobacteria;D_3__Rickettsiales;D_4__uncultured;D_5__uncultured bacterium	0	0	0	0	0	0	0	0	0	0	0	0	0	0	0	0	0	0	0	0	0	0	0.00030012
D_0__Bacteria;D_1__Proteobacteria;D_2__Betaproteobacteria;D_3__Nitrosomonadales;D_4__Nitrosomonadaceae;D_5__Nitrosomonas	0	0	0	0	0	0	0.00030012	0	0	0	0	0	0	0	0	0	0	0	0	0	0	0	0
D_0__Bacteria;D_1__Proteobacteria;D_2__Deltaproteobacteria;D_3__Bdellovibrionales;D_4__Bacteriovoracaceae;D_5__Peredibacter	0	0	0	0	0	0	0	0	0	0	0	0	0	0	0	0	0.00030012	0	0	0	0	0	0
D_0__Bacteria;D_1__Proteobacteria;D_2__Deltaproteobacteria;D_3__Myxococcales;D_4__BIrii41;D_5__uncultured bacterium	0	0	0	0	0	0	0	0	0	0	0	0	0	0	0	0	0	0	0	0	0	0	0.00030012
D_0__Bacteria;D_1__Proteobacteria;D_2__Gammaproteobacteria;D_3__Cellvibrionales;D_4__Cellvibrionaceae;D_5__Simiduia	0	0	0	0	0	0	0	0	0	0.00030012	0	0	0	0	0	0	0	0	0	0	0	0	0
D_0__Bacteria;D_1__Proteobacteria;D_2__Gammaproteobacteria;D_3__Methylococcales;D_4__CABC2E06;D_5__uncultured bacterium	0	0	0	0.00030012	0	0	0	0	0	0	0	0	0	0	0	0	0	0	0	0	0	0	0
D_0__Bacteria;D_1__Proteobacteria;D_2__Gammaproteobacteria;D_3__Methylococcales;Other;Other	0	0	0	0	0	0	0	0	0	0	0	0	0	0.00030012	0	0	0	0	0	0	0	0	0
D_0__Bacteria;D_1__Proteobacteria;D_2__Gammaproteobacteria;D_3__Oceanospirillales;Other;Other	0	0	0	0	0	0	0	0	0	0	0	0	0.00030012	0	0	0	0	0	0	0	0	0	0
D_0__Bacteria;D_1__TM6;Other;Other;Other;Other	0	0	0	0	0	0	0.00030012	0	0	0	0	0	0	0	0	0	0	0	0	0	0	0	0

## Sheet: OTU
#OTU ID	OTU_5	OTU_8	OTU_3	OTU_2	OTU_1	OTU_10	OTU_4	OTU_6	OTU_23	OTU_7	OTU_22	OTU_9	OTU_50	OTU_12	OTU_65	OTU_14	OTU_16	OTU_28	OTU_17	OTU_30	OTU_35	OTU_1125	OTU_11	OTU_15	OTU_21	OTU_49	OTU_25	OTU_32	OTU_20	OTU_29	OTU_26	OTU_18	OTU_19	OTU_13	OTU_34	OTU_43	OTU_40	OTU_41	OTU_38	OTU_24	OTU_56	OTU_27	OTU_44	OTU_81	OTU_48	OTU_39	OTU_33	OTU_120	OTU_109
MA0	612	176	170	155	10	14	3	147	0	34	53	37	497	35	49	1	3	15	2	33	40	32	25	0	1	63	8	186	0	6	8	8	16	0	1	2	28	0	2	1	132	5	0	25	1	19	0	2	2
MA5	497	163	158	184	19	204	3	125	0	43	91	49	330	83	128	2	1	13	14	36	24	47	39	1	4	84	11	64	1	8	8	16	15	0	0	5	7	1	9	1	51	3	0	38	8	23	0	11	4
MA10	446	72	486	575	10	382	1	70	0	87	85	56	22	138	7	0	1	11	19	13	2	94	35	1	0	1	13	1	1	5	14	21	37	0	2	10	0	0	7	0	19	8	0	9	35	39	0	5	8
MB0	559	118	482	660	2	101	4	92	0	80	112	67	34	79	9	0	1	8	1	19	1	121	42	1	2	0	18	12	0	10	35	12	34	0	4	1	0	0	8	1	39	7	0	0	18	70	0	7	4
MB5	819	139	324	392	1	68	1	152	0	56	55	38	79	75	65	0	5	13	1	44	10	59	65	1	4	46	9	82	1	25	21	5	17	0	5	3	3	0	5	0	45	2	0	2	10	33	0	4	9
MB10	584	162	371	430	5	148	2	93	0	66	107	83	56	64	2	0	1	17	36	33	4	79	96	0	4	1	6	34	1	9	51	21	39	0	2	3	0	0	5	0	41	11	0	1	38	48	0	3	12
MC0	289	223	218	191	23	134	52	138	13	46	94	209	10	40	46	68	36	87	12	8	30	38	51	20	2	1	53	5	8	61	27	9	13	1	24	24	2	0	10	9	0	15	4	4	8	2	28	8	5
MC5	344	409	193	181	10	61	44	179	8	65	58	73	6	19	52	54	119	63	5	155	275	35	51	5	0	0	27	3	1	25	39	3	19	0	3	42	0	0	11	15	2	2	0	7	22	4	7	12	10
JA0	306	414	280	239	10	37	41	144	2	98	71	144	4	49	48	17	97	102	2	29	83	38	34	10	2	0	45	2	3	38	27	2	29	2	7	19	2	1	9	18	0	11	2	6	18	3	14	15	6
JA5	242	233	138	124	5	493	26	48	1	52	72	68	0	26	28	48	47	25	199	45	18	19	78	51	2	1	29	1	1	12	25	2	30	0	9	109	0	0	101	16	1	9	5	14	13	0	2	2	8
JA10	564	736	50	22	20	25	15	133	5	14	21	35	18	9	187	186	255	33	37	14	50	10	32	5	8	8	3	5	1	16	16	0	11	4	39	15	4	3	9	5	0	2	1	56	4	1	2	26	27
JB0	324	313	135	102	3	278	31	68	4	37	60	62	9	17	59	11	76	34	58	45	27	13	24	6	4	8	8	2	0	11	15	3	11	0	17	36	9	0	78	2	2	2	0	3	9	3	3	39	53
JB5	369	345	107	84	2	380	24	44	6	28	44	68	9	12	48	14	62	36	130	35	30	12	35	7	3	8	13	2	0	11	11	6	10	1	4	31	18	1	51	5	2	2	1	6	21	2	1	29	48
JC0	281	446	132	93	21	215	25	99	3	43	37	71	12	12	74	33	164	31	127	26	19	12	22	30	3	6	12	4	1	11	6	3	12	1	52	23	13	2	34	12	1	2	6	23	11	1	3	38	32
JC5	132	399	87	61	2	2	229	74	135	77	14	6	2	73	79	148	57	118	2	43	39	8	8	34	14	1	42	25	5	57	8	85	11	0	27	7	54	0	1	42	0	4	0	2	5	2	1	17	1
JC10	128	292	99	67	56	11	170	94	158	79	28	14	2	59	82	101	42	159	2	21	16	12	12	73	26	3	60	47	1	66	6	37	9	6	24	4	143	2	1	42	0	10	1	4	4	2	12	13	5
SA0	80	231	34	24	133	20	94	678	51	62	11	6	0	44	46	20	11	44	11	8	47	7	4	63	91	0	36	28	204	17	5	31	11	48	25	4	37	125	0	16	0	7	12	8	1	0	34	4	0
SA5	30	69	48	25	618	22	290	17	386	55	5	9	0	35	9	232	3	24	15	63	18	3	0	16	340	100	19	15	43	4	4	32	8	25	36	0	21	22	0	20	0	34	17	25	1	1	9	2	5
SA10	13	34	47	47	976	33	452	10	249	85	4	9	0	32	4	0	0	34	14	26	21	4	0	35	87	96	24	4	19	2	5	34	13	42	25	1	2	35	1	23	0	35	58	15	3	1	17	3	3
SB0	16	36	68	53	895	6	452	9	206	108	1	9	0	21	5	7	0	26	0	84	19	14	2	25	50	91	42	1	41	2	2	35	11	79	2	5	0	46	0	15	0	29	79	14	6	0	66	2	1
SB5	21	28	58	44	597	45	432	16	216	77	7	4	0	56	3	39	3	14	26	59	29	5	0	61	20	122	35	1	8	2	1	45	12	189	20	3	8	19	0	14	1	85	99	9	4	0	44	1	0
SB10	294	208	500	130	2	213	208	25	14	83	233	17	2	89	1	1	0	24	23	2	0	73	56	55	1	0	23	0	12	24	49	11	28	0	8	5	0	1	0	61	0	3	0	1	25	0	1	1	2
SC0	139	106	320	145	10	216	31	151	1	70	63	47	13	13	5	28	0	24	158	3	15	23	6	213	16	2	6	7	108	14	51	0	17	0	46	17	14	98	8	31	0	11	0	12	3	0	7	3	1
1000	0.0922254	0.0696277	0.0586085	0.0524029	0.0446231	0.040434	0.0342154	0.0339032	0.0189681	0.0187989	0.0172508	0.0153644	0.0143757	0.0140504	0.013478	0.0131397	0.0128015	0.0124242	0.0116306	0.0109801	0.0106289	0.00986132	0.00932792	0.00927588	0.0088986	0.0083522	0.00705123	0.00690813	0.00598444	0.00567221	0.00564619	0.00547706	0.00537299	0.00517784	0.00496969	0.00480056	0.00474852	0.00463144	0.00455338	0.00454037	0.00437124	0.00388989	0.00370775	0.00369474	0.00348659	0.00330445	0.00326542	0.00321338	0.00320037
taxonomy	D_0__Bacteria	D_0__Bacteria	D_0__Bacteria	D_0__Bacteria	D_0__Bacteria	D_0__Bacteria	D_0__Bacteria	D_0__Bacteria	D_0__Bacteria	D_0__Bacteria	D_0__Bacteria	D_0__Bacteria	D_0__Bacteria	D_0__Bacteria	D_0__Bacteria	D_0__Bacteria	D_0__Bacteria	D_0__Bacteria	D_0__Bacteria	D_0__Bacteria	D_0__Bacteria	D_0__Bacteria	D_0__Bacteria	D_0__Bacteria	D_0__Bacteria	D_0__Bacteria	D_0__Bacteria	D_0__Bacteria	D_0__Bacteria	D_0__Bacteria	D_0__Bacteria	D_0__Bacteria	D_0__Bacteria	D_0__Bacteria	D_0__Bacteria	D_0__Bacteria	D_0__Bacteria	D_0__Bacteria	D_0__Bacteria	D_0__Bacteria	D_0__Bacteria	D_0__Bacteria	D_0__Bacteria	D_0__Bacteria	D_0__Bacteria	D_0__Bacteria	D_0__Bacteria	D_0__Bacteria	D_0__Bacteria
	D_1__Proteobacteria	D_1__Proteobacteria	D_1__Actinobacteria	D_1__Proteobacteria	D_1__Proteobacteria	D_1__Proteobacteria	D_1__Actinobacteria	D_1__Proteobacteria	D_1__Cyanobacteria	D_1__Actinobacteria	D_1__Bacteroidetes	D_1__Proteobacteria	D_1__Bacteroidetes	D_1__Actinobacteria	D_1__Proteobacteria	D_1__Proteobacteria	D_1__Proteobacteria	D_1__Proteobacteria	D_1__Proteobacteria	D_1__Proteobacteria	D_1__Proteobacteria	D_1__Actinobacteria	D_1__Bacteroidetes	D_1__Proteobacteria	D_1__Bacteroidetes	D_1__Cyanobacteria	D_1__Actinobacteria	D_1__Bacteroidetes	D_1__Proteobacteria	D_1__Proteobacteria	D_1__Proteobacteria	D_1__Actinobacteria	D_1__Proteobacteria	D_1__Proteobacteria	D_1__Proteobacteria	D_1__Proteobacteria	D_1__Bacteroidetes	D_1__Proteobacteria	D_1__Proteobacteria	D_1__Actinobacteria	D_1__Bacteroidetes	D_1__Proteobacteria	D_1__Proteobacteria	D_1__Proteobacteria	D_1__Bacteroidetes	D_1__Actinobacteria	D_1__Proteobacteria	D_1__Proteobacteria	D_1__Proteobacteria
	D_2__Betaproteobacteria	D_2__Betaproteobacteria	D_2__Actinobacteria	D_2__Betaproteobacteria	D_2__Alphaproteobacteria	D_2__Gammaproteobacteria	D_2__Actinobacteria	D_2__Betaproteobacteria	D_2__Cyanobacteria	D_2__Actinobacteria	D_2__Sphingobacteriia	D_2__Betaproteobacteria	D_2__Flavobacteriia	D_2__Acidimicrobiia	D_2__Betaproteobacteria	D_2__Betaproteobacteria	D_2__Betaproteobacteria	D_2__Alphaproteobacteria	D_2__Gammaproteobacteria	D_2__Betaproteobacteria	D_2__Betaproteobacteria	D_2__Actinobacteria	D_2__Cytophagia	D_2__Gammaproteobacteria	D_2__Flavobacteriia	D_2__Chloroplast	D_2__Actinobacteria	D_2__Flavobacteriia	D_2__Gammaproteobacteria	D_2__Alphaproteobacteria	D_2__Betaproteobacteria	D_2__Acidimicrobiia	D_2__Betaproteobacteria	D_2__Gammaproteobacteria	D_2__Gammaproteobacteria	D_2__Betaproteobacteria	D_2__Flavobacteriia	D_2__Alphaproteobacteria	D_2__Betaproteobacteria	D_2__Actinobacteria	D_2__Flavobacteriia	D_2__Betaproteobacteria	D_2__Betaproteobacteria	D_2__Betaproteobacteria	D_2__Sphingobacteriia	D_2__Actinobacteria	D_2__Alphaproteobacteria	D_2__Alphaproteobacteria	D_2__Betaproteobacteria
	D_3__Burkholderiales	D_3__Burkholderiales	D_3__Frankiales	D_3__Hydrogenophilales	D_3__Caulobacterales	D_3__Pseudomonadales	D_3__Frankiales	D_3__Burkholderiales	D_3__SubsectionI	D_3__Frankiales	D_3__Sphingobacteriales	D_3__Burkholderiales	D_3__Flavobacteriales	D_3__Acidimicrobiales	D_3__Burkholderiales		D_3__Neisseriales	D_3__Sphingomonadales	D_3__Pseudomonadales	D_3__Burkholderiales	D_3__Burkholderiales	D_3__Frankiales	D_3__Cytophagales	D_3__Enterobacteriales	D_3__Flavobacteriales	D_3__uncultured bacterium	D_3__Frankiales	D_3__Flavobacteriales	D_3__Xanthomonadales	D_3__Sphingomonadales	D_3__Burkholderiales	D_3__Acidimicrobiales	D_3__Methylophilales	D_3__Xanthomonadales	D_3__Aeromonadales		D_3__Flavobacteriales	D_3__Caulobacterales	D_3__Methylophilales	D_3__Frankiales	D_3__Flavobacteriales	D_3__Burkholderiales	D_3__Burkholderiales	D_3__Burkholderiales	D_3__Sphingobacteriales	D_3__Frankiales	D_3__Rhizobiales	D_3__Rhodobacterales	D_3__Rhodocyclales
	D_4__Comamonadaceae	D_4__Comamonadaceae	D_4__Sporichthyaceae	D_4__Hydrogenophilaceae	D_4__Caulobacteraceae	D_4__Moraxellaceae	D_4__Sporichthyaceae	D_4__Comamonadaceae	D_4__FamilyI	D_4__Sporichthyaceae	D_4__Chitinophagaceae	D_4__Burkholderiaceae	D_4__Flavobacteriaceae	D_4__Acidimicrobiaceae	D_4__Comamonadaceae		D_4__Neisseriaceae	D_4__Sphingomonadaceae	D_4__Moraxellaceae	D_4__Comamonadaceae	D_4__Comamonadaceae	D_4__Sporichthyaceae	D_4__Cytophagaceae	D_4__Enterobacteriaceae	D_4__Flavobacteriaceae	D_4__uncultured bacterium	D_4__Sporichthyaceae	D_4__Flavobacteriaceae	D_4__Xanthomonadaceae	D_4__Sphingomonadaceae	D_4__Burkholderiaceae	D_4__Acidimicrobiaceae	D_4__Methylophilaceae	D_4__Xanthomonadaceae	D_4__Aeromonadaceae		D_4__Flavobacteriaceae	D_4__Caulobacteraceae	D_4__Methylophilaceae	D_4__Sporichthyaceae	D_4__Flavobacteriaceae	D_4__Alcaligenaceae	D_4__Burkholderiaceae	D_4__Oxalobacteraceae	D_4__NS11-12 marine group	D_4__Sporichthyaceae	D_4__Rhizobiaceae	D_4__Rhodobacteraceae	D_4__Rhodocyclaceae
	D_5__uncultured	D_5__Variovorax	D_5__hgcI clade	D_5__uncultured	D_5__Brevundimonas	D_5__Acinetobacter	D_5__hgcI clade		D_5__Prochlorococcus	D_5__hgcI clade	D_5__Sediminibacterium	D_5__Polynucleobacter	D_5__Flavobacterium	D_5__CL500-29 marine group				D_5__Novosphingobium	D_5__Acinetobacter		D_5__Variovorax	D_5__hgcI clade	D_5__Pseudarcicella	D_5__Enterobacter	D_5__Cloacibacterium	D_5__uncultured bacterium	D_5__hgcI clade	D_5__Flavobacterium	D_5__Stenotrophomonas	D_5__Zymomonas	D_5__Polynucleobacter	D_5__CL500-29 marine group	D_5__OM43 clade		D_5__Aeromonas		D_5__Flavobacterium			D_5__hgcI clade	D_5__Flavobacterium	D_5__Achromobacter	D_5__Cupriavidus	D_5__Massilia	D_5__uncultured bacterium	D_5__hgcI clade	D_5__Rhizobium
			D_6__uncultured bacterium						D_6__uncultured bacterium				D_6__uncultured bacterium	D_6__uncultured bacterium				D_6__uncultured bacterium			D_6__uncultured bacterium	D_6__uncultured bacterium	D_6__uncultured bacterium			D_6__uncultured bacterium	D_6__uncultured bacterium	D_6__uncultured bacterium		D_6__uncultured bacterium		D_6__uncultured bacterium	D_6__uncultured bacterium				D_6__uncultured bacterium			D_6__uncultured bacterium	D_6__uncultured bacterium				D_6__uncultured bacterium		D_6__uncultured bacterium
[truncated: 994 more columns]

## Sheet: Top OTU
#OTU ID	OTU_5	OTU_8	OTU_3	OTU_2	OTU_1	OTU_10	OTU_4	OTU_6	OTU_23	OTU_7	OTU_22	OTU_9	OTU_50	OTU_12	OTU_65	OTU_14	OTU_16	OTU_28	OTU_17	OTU_30	OTU_35	OTU_1125	OTU_11	OTU_15	OTU_21	OTU_49	OTU_25	OTU_32	OTU_20	OTU_29	OTU_26	OTU_18	OTU_19	OTU_13	OTU_34
MA0	612	176	170	155	10	14	3	147	0	34	53	37	497	35	49	1	3	15	2	33	40	32	25	0	1	63	8	186	0	6	8	8	16	0	1
MA5	497	163	158	184	19	204	3	125	0	43	91	49	330	83	128	2	1	13	14	36	24	47	39	1	4	84	11	64	1	8	8	16	15	0	0
MA10	446	72	486	575	10	382	1	70	0	87	85	56	22	138	7	0	1	11	19	13	2	94	35	1	0	1	13	1	1	5	14	21	37	0	2
MB0	559	118	482	660	2	101	4	92	0	80	112	67	34	79	9	0	1	8	1	19	1	121	42	1	2	0	18	12	0	10	35	12	34	0	4
MB5	819	139	324	392	1	68	1	152	0	56	55	38	79	75	65	0	5	13	1	44	10	59	65	1	4	46	9	82	1	25	21	5	17	0	5
MB10	584	162	371	430	5	148	2	93	0	66	107	83	56	64	2	0	1	17	36	33	4	79	96	0	4	1	6	34	1	9	51	21	39	0	2
MC0	289	223	218	191	23	134	52	138	13	46	94	209	10	40	46	68	36	87	12	8	30	38	51	20	2	1	53	5	8	61	27	9	13	1	24
MC5	344	409	193	181	10	61	44	179	8	65	58	73	6	19	52	54	119	63	5	155	275	35	51	5	0	0	27	3	1	25	39	3	19	0	3
JA0	306	414	280	239	10	37	41	144	2	98	71	144	4	49	48	17	97	102	2	29	83	38	34	10	2	0	45	2	3	38	27	2	29	2	7
JA5	242	233	138	124	5	493	26	48	1	52	72	68	0	26	28	48	47	25	199	45	18	19	78	51	2	1	29	1	1	12	25	2	30	0	9
JA10	564	736	50	22	20	25	15	133	5	14	21	35	18	9	187	186	255	33	37	14	50	10	32	5	8	8	3	5	1	16	16	0	11	4	39
JB0	324	313	135	102	3	278	31	68	4	37	60	62	9	17	59	11	76	34	58	45	27	13	24	6	4	8	8	2	0	11	15	3	11	0	17
JB5	369	345	107	84	2	380	24	44	6	28	44	68	9	12	48	14	62	36	130	35	30	12	35	7	3	8	13	2	0	11	11	6	10	1	4
JC0	281	446	132	93	21	215	25	99	3	43	37	71	12	12	74	33	164	31	127	26	19	12	22	30	3	6	12	4	1	11	6	3	12	1	52
JC5	132	399	87	61	2	2	229	74	135	77	14	6	2	73	79	148	57	118	2	43	39	8	8	34	14	1	42	25	5	57	8	85	11	0	27
JC10	128	292	99	67	56	11	170	94	158	79	28	14	2	59	82	101	42	159	2	21	16	12	12	73	26	3	60	47	1	66	6	37	9	6	24
SA0	80	231	34	24	133	20	94	678	51	62	11	6	0	44	46	20	11	44	11	8	47	7	4	63	91	0	36	28	204	17	5	31	11	48	25
SA5	30	69	48	25	618	22	290	17	386	55	5	9	0	35	9	232	3	24	15	63	18	3	0	16	340	100	19	15	43	4	4	32	8	25	36
SA10	13	34	47	47	976	33	452	10	249	85	4	9	0	32	4	0	0	34	14	26	21	4	0	35	87	96	24	4	19	2	5	34	13	42	25
SB0	16	36	68	53	895	6	452	9	206	108	1	9	0	21	5	7	0	26	0	84	19	14	2	25	50	91	42	1	41	2	2	35	11	79	2
SB5	21	28	58	44	597	45	432	16	216	77	7	4	0	56	3	39	3	14	26	59	29	5	0	61	20	122	35	1	8	2	1	45	12	189	20
SB10	294	208	500	130	2	213	208	25	14	83	233	17	2	89	1	1	0	24	23	2	0	73	56	55	1	0	23	0	12	24	49	11	28	0	8
SC0	139	106	320	145	10	216	31	151	1	70	63	47	13	13	5	28	0	24	158	3	15	23	6	213	16	2	6	7	108	14	51	0	17	0	46
taxonomy	D_0__Bacteria	D_0__Bacteria	D_0__Bacteria	D_0__Bacteria	D_0__Bacteria	D_0__Bacteria	D_0__Bacteria	D_0__Bacteria	D_0__Bacteria	D_0__Bacteria	D_0__Bacteria	D_0__Bacteria	D_0__Bacteria	D_0__Bacteria	D_0__Bacteria	D_0__Bacteria	D_0__Bacteria	D_0__Bacteria	D_0__Bacteria	D_0__Bacteria	D_0__Bacteria	D_0__Bacteria	D_0__Bacteria	D_0__Bacteria	D_0__Bacteria	D_0__Bacteria	D_0__Bacteria	D_0__Bacteria	D_0__Bacteria	D_0__Bacteria	D_0__Bacteria	D_0__Bacteria	D_0__Bacteria	D_0__Bacteria	D_0__Bacteria
	D_1__Proteobacteria	D_1__Proteobacteria	D_1__Actinobacteria	D_1__Proteobacteria	D_1__Proteobacteria	D_1__Proteobacteria	D_1__Actinobacteria	D_1__Proteobacteria	D_1__Cyanobacteria	D_1__Actinobacteria	D_1__Bacteroidetes	D_1__Proteobacteria	D_1__Bacteroidetes	D_1__Actinobacteria	D_1__Proteobacteria	D_1__Proteobacteria	D_1__Proteobacteria	D_1__Proteobacteria	D_1__Proteobacteria	D_1__Proteobacteria	D_1__Proteobacteria	D_1__Actinobacteria	D_1__Bacteroidetes	D_1__Proteobacteria	D_1__Bacteroidetes	D_1__Cyanobacteria	D_1__Actinobacteria	D_1__Bacteroidetes	D_1__Proteobacteria	D_1__Proteobacteria	D_1__Proteobacteria	D_1__Actinobacteria	D_1__Proteobacteria	D_1__Proteobacteria	D_1__Proteobacteria
	D_2__Betaproteobacteria	D_2__Betaproteobacteria	D_2__Actinobacteria	D_2__Betaproteobacteria	D_2__Alphaproteobacteria	D_2__Gammaproteobacteria	D_2__Actinobacteria	D_2__Betaproteobacteria	D_2__Cyanobacteria	D_2__Actinobacteria	D_2__Sphingobacteriia	D_2__Betaproteobacteria	D_2__Flavobacteriia	D_2__Acidimicrobiia	D_2__Betaproteobacteria	D_2__Betaproteobacteria	D_2__Betaproteobacteria	D_2__Alphaproteobacteria	D_2__Gammaproteobacteria	D_2__Betaproteobacteria	D_2__Betaproteobacteria	D_2__Actinobacteria	D_2__Cytophagia	D_2__Gammaproteobacteria	D_2__Flavobacteriia	D_2__Chloroplast	D_2__Actinobacteria	D_2__Flavobacteriia	D_2__Gammaproteobacteria	D_2__Alphaproteobacteria	D_2__Betaproteobacteria	D_2__Acidimicrobiia	D_2__Betaproteobacteria	D_2__Gammaproteobacteria	D_2__Gammaproteobacteria
	D_3__Burkholderiales	D_3__Burkholderiales	D_3__Frankiales	D_3__Hydrogenophilales	D_3__Caulobacterales	D_3__Pseudomonadales	D_3__Frankiales	D_3__Burkholderiales	D_3__SubsectionI	D_3__Frankiales	D_3__Sphingobacteriales	D_3__Burkholderiales	D_3__Flavobacteriales	D_3__Acidimicrobiales	D_3__Burkholderiales		D_3__Neisseriales	D_3__Sphingomonadales	D_3__Pseudomonadales	D_3__Burkholderiales	D_3__Burkholderiales	D_3__Frankiales	D_3__Cytophagales	D_3__Enterobacteriales	D_3__Flavobacteriales	D_3__uncultured bacterium	D_3__Frankiales	D_3__Flavobacteriales	D_3__Xanthomonadales	D_3__Sphingomonadales	D_3__Burkholderiales	D_3__Acidimicrobiales	D_3__Methylophilales	D_3__Xanthomonadales	D_3__Aeromonadales
	D_4__Comamonadaceae	D_4__Comamonadaceae	D_4__Sporichthyaceae	D_4__Hydrogenophilaceae	D_4__Caulobacteraceae	D_4__Moraxellaceae	D_4__Sporichthyaceae	D_4__Comamonadaceae	D_4__FamilyI	D_4__Sporichthyaceae	D_4__Chitinophagaceae	D_4__Burkholderiaceae	D_4__Flavobacteriaceae	D_4__Acidimicrobiaceae	D_4__Comamonadaceae		D_4__Neisseriaceae	D_4__Sphingomonadaceae	D_4__Moraxellaceae	D_4__Comamonadaceae	D_4__Comamonadaceae	D_4__Sporichthyaceae	D_4__Cytophagaceae	D_4__Enterobacteriaceae	D_4__Flavobacteriaceae	D_4__uncultured bacterium	D_4__Sporichthyaceae	D_4__Flavobacteriaceae	D_4__Xanthomonadaceae	D_4__Sphingomonadaceae	D_4__Burkholderiaceae	D_4__Acidimicrobiaceae	D_4__Methylophilaceae	D_4__Xanthomonadaceae	D_4__Aeromonadaceae
	D_5__uncultured	D_5__Variovorax	D_5__hgcI clade	D_5__uncultured	D_5__Brevundimonas	D_5__Acinetobacter	D_5__hgcI clade		D_5__Prochlorococcus	D_5__hgcI clade	D_5__Sediminibacterium	D_5__Polynucleobacter	D_5__Flavobacterium	D_5__CL500-29 marine group				D_5__Novosphingobium	D_5__Acinetobacter		D_5__Variovorax	D_5__hgcI clade	D_5__Pseudarcicella	D_5__Enterobacter	D_5__Cloacibacterium	D_5__uncultured bacterium	D_5__hgcI clade	D_5__Flavobacterium	D_5__Stenotrophomonas	D_5__Zymomonas	D_5__Polynucleobacter	D_5__CL500-29 marine group	D_5__OM43 clade		D_5__Aeromonas
			D_6__uncultured bacterium						D_6__uncultured bacterium				D_6__uncultured bacterium	D_6__uncultured bacterium				D_6__uncultured bacterium			D_6__uncultured bacterium	D_6__uncultured bacterium	D_6__uncultured bacterium			D_6__uncultured bacterium	D_6__uncultured bacterium	D_6__uncultured bacterium		D_6__uncultured bacterium		D_6__uncultured bacterium	D_6__uncultured bacterium
